# Supplementary material for: Molecular Characterization of the Aphis gossypii Olfactory Receptor Gene Families
Source: PLoS One. 2014 Jun 27;9(6):e101187. doi: 10.1371/journal.pone.0101187 (PMC4074156; doi:10.1371/journal.pone.0101187)
Supplement: Supplementary Material S1 — Sequences of putative AgoOR genes. (FASTA) [file pone.0101187.s001.fasta]

>AgoOR9
ATGTCGATTGCAGTCATGGTGCACTATATGGCCGAGATGTTTTTTAAAAAGGCCATATGCAGCGATGACGATTTGCACCGTCGTGAAGCAATGCGTATGGTGTTTTTTACCTACGGCGAGTTGGCCATCACACTGTTCTTCGCCGTGTCGACGTACCTGTCGATCGTCCACTCGACGGAAGATCTATCCGTTCACCTGTACGGCGTCCTGTGCTTGATAATTCAACTCCTCGTCTTCGCTTTCTTATCCTTTAGGTCGTACCATCGGTCACATTTCCGCGACATGTACCAGCGTTCGCGGGGGATGGAAATATCGGAAAACTCGAATCGGAAAATCGCTGCAGTGATCAAACACCACTTGATCATGCCCAACGTGGTGCACATTGGTGATCCGTTCACGTTCCCTTTCATGGACGTGTTGCCGATAGAAACGACGTCCGTGGCCGTTTACGTGTGCAAATACGTTGTATATGCTTTGCCCGTGTACTTAACACAAATCGAAGTCTGTTTCTTGAACGTGACGTACATAGTCATTTTCAGATTACTCGAAAAACAGGTCGAAGAAGCGATGGTAAACAAGGATGAACATAAATTAAAGATCGCGATCAAACACCATCAAGAGTTGTTGAAGTTTTTCAAAGAAATGAAGACAGTATATGAGAAACCAATATTTTTGATAATAGTATCGTGTGGATTATACATTGGTTTGACCCATGATAGAATATTGAACGCACTTTTTCAACATCAATTATTGTATTCTCAAAATAAATCATTTAAACAACTTATTTTAATAATGATGACCAGAGCAACAATACCATTAGAATTTAAAGCTGGTTCCATTTTTACCGTTAACATGAATCTTCTTGTCAGAATCCTAAAATTTGCATATACGGTGTTTAATGTTTTAATAACTTCAATCAATCACCAACTTATAAAAACTGCAGTATGA
>AgoOR33
ATGAGTTCGTTTGAAGTTTCTAATGTGGCTATTAACATAAAGTTATATAAATTGTTACGTTTTTATCATTTATTTGATCCAAATAATATTTTCGGTTATCATTTTTATCGTTTTACTGGAATTTTTATAACGGTTTTTATCCAATTATTTGTATTATTTGGACTGTTGGGTTGTTTTATGGAGATGGAAGATACAATAAATGACATAGAACAATTTATATTCATATTTGTCAATTTAAGCAATTTTCTCTCTGTAATGAAATTATGTGTATTTACGTACAAAGCAAAAAACACTTGGGATTTATTTGATGTAACCTGCATACATTTTCTGAAAAGTGAAAAATGCTGTAAATATAGAAATGAAATACTAGAAAAAGTCCGTAACAAATCAATAAAACTTACAAATTTCATTTTTTACAGAAAACTAAAACTATATTATTCTATAATATGGTATGTGATCTTAACATATGTTGTACTGTCTTCATGCTCAATCATAACATTAACTTATTCGTTTATTATGGTAATAACATGCATTTCGTCGACCAAATCGTTACCAGTTCTCAGCATAATTAAAATCATAGCACCATTTTCAATAGTTTCATTTCAAATATTTTTACATTGCTATTTTTTTGGACTTATAAACTTTAAAAAAGCATCCGTCAGTTATGGAATGTATTCTTGTAATTGGACATCGATGGATTTAAAATTTAAAAAGTTATTACTTTTATCAATGCAGATGAATGATGCTGACAAATTAATGATTAAAGCTACACCAACTAGAATTATTAATTTAGAACTTTTCGTTAAGGTAGATAATAATTTATTACTTTCAGAAGCTATTTACAAATAA
>AgoOR10
ATGGAGCACATAGTTGACATGTTTTTGAAAAAGACAGGATGCAACGACGACCGCAGTTATGACACAATGTGTCAGGTATTTTTTATCTACTTTGAGTTAGCCATCACTCTGTTCTTTGCCGTGTCGAGTTGCCTGTCGATCGTCAACTCGACGGAAGGCCTATCGGTTCGTCTTTACGGACTATTATGCTTCCTTATCGAGAGTCACATTTTTTTTTTCATAGCCGTCCGGTTATACTATCTGCCACAATTTCGCGATATGTACCAGCGTACGCTGAAAATGGGTATCCCGGAAAACTTTAGACAGAGAATCGCAATGGTAATCAAACATCACTTTATCATATCGAACGTGTTTGTGTCAATTTTTATGTTGTACACGATTTCAATGGATTGGGTGCAGATGGGCGATCCGTTCACGTTCCCCTTCATAGACGTGTTGCCGATAAAAACGACAAACTTGACTATTTACGTGTGCAAATATATATTATACACTTTGCCCGTGTACATTGCACACTTCGAAACCTGTTTCTTGAATGTGACGTTTATGTATTCGACGGGCGTCATGAAGAGATATTTTCAAATACTCGACGGACAGGTCGAAGAAGCTATGGTAAACAAGGATGAGCAGCAATTAAAAATCGCAATCAAACACCATCAAGAGGTGTTGAGATTTTTCAATGATATGAAGACGGCATATGAGAAACCAATATTAATGACAATAGAATTTTGTGGATTATATGTTGGTTTGACTAGTTATTTCAGTATTTTAGTCATACAGGGTTATATTCATCAAATAATATTGGGATTATGTATAGTTAGTAGTATCGCGTCTCTCATAACAATTATAATTTATTGCATTTATGCAAGTAATATGTATGATTTACATGATGGTATATTGAGCGCTCTTTTTGAACACCGTTCCGTTTATTCTCGAGACAACTCATTAAAACGTCTCATTTCAATAATGATGACAAGAGCCACAATACCATTAGAATTCAAAGCTGCTTCTATTTTTACCATACACTTAAATCTACTTATCAAAATTCTAAAATGTGTATACACGGTGTTTAATGTATTATTAACTTCAATCAGTCGCAAATTGAAAGAAACTGCAGTATGA
>AgoOR39
ATGAATTCGGAGAATATTTTCAACGGTAGGCCAGTGGCTCTTAACTTATCGACGTATAAGCAATTAGGCTACTATCAACTATTAGACCCAAAGGGACCGTATTTATACGGATGCCATTTTTACAGAACTATTCTGAAAATATTTCTCTTGGTTatagaagatagtgatgctaacaatggtaaatcgaattccttcgaattgattattatcctaacaaattgtactctatcatcgttgaaaatctatacactcatatcaaatacaaaaataatttgggatctcttcgacctcacatgtatagactttttaaaatgttctcgacatagtgaattgatcacggaaaattttgtgacacgttgtaaaaagtcaactgaaatcacaaagtggatagctcgttcttttctcataggactaattttatgggtgatgggacctttcatcgctaatgaagaatacactgcgcccaacgctagtcatcgatatcaaaatattatcaacattaagttcccggtaacagtgaagacctataacaattactacttagtgttttatttgatggaagtggctgtaggattttgtatagtttatggttcaattttagtagacgcttttctcatgtcattttgttggattatttctgcacaatatcaatcggtcactaaagcatttgcaacatttggacataaaaatgaattaagttctccagaagaaatttataaagatttcaaatcaattataatcgatcatcaaaatgtttatttaaaaatgaaatcattttatgctgtcgtgcgacccattactctcattcatgtttttgcttattcgtgctcattaattatgtatgcatatgtcatcgtaacgatctttcactcaaaagaatcgttcattattgctgaaataatgaaaatagttatgacggtatcaaatgtcacgattgaagtgtttatcttttgttatttattcgaacttatcgataacaaaaaagaagatgtgaactttggattatacagctgtaattggactgggatggacataaagtttaaacgactattgttaatgtcaatgaaaatgaacaacgctaatcggttgaagttaaaagcaacgccagatgtaactatcaatcggccattttttgcaaacgtatga
>AgoOR6
ATGGACGTCCGGGAAGAGAATAAGCACGTTTTCAACATTTGGTTGGCGAAACGCGTTGGCTTATACCAAATGTTCGATCCCGGAACCGCGAGATATCGGGGCAAGAACGTCTACCACATCGCCTTGACATTCATAGTGCTGTACTTGGGCGTCATCGCGACGATGATGAACGTCAGCGGTGTTTACTACTGGAAGGACAACATGCCCATAAGCATAGATTATTTTTGGAAAGCGGAAACCTGGCTGTTCGTGTTCTTCAAGATGTGGATCGTCGTCTACCGCTCCACCGACATTTGGGACTGTCTGTCGATCACCCGGTACGGTTTCACGTCGTTCGGTTACCGGAACACGCGGACGCTGGACCGTTGGCGAGAGCGTTCGGTGCGGTTCACGACCGCGGTTACCGTCATATACTTGACGTCGCTGGTCTTTTACATAGCCGGTTCCCTGGCGTTCCGCGAAGACGTGATACTGGTAAAAAACCACGACGGATCGGTCGGCTACTATCACCAGAACGTCATGAATTTCTATTTCGTCGTGTCCGACTCGACGTACAACGCGCACTACAATACGTTTTTCTTCGTCGAGGCGGCGACCGCCGTCTTGCTGACCATGTTGTTCCTCATATTCGATATACTTCTGATCACGATGTGCTTCGCCACGTGCTGTCAGATGCAATTGGTCGGCTGTGAGTTTGAATCGTTCGGACACGATAAACCGTTGGGCGACGATCCTCGTCGGTCCCCGATTGGCGAGCACGAATTTTCGGATTACACAGATGAAAGAAAAAATGTATTTAAGGAACGTGTTTCGATGTATTATGACGAATTAAAAACAATTGTATTGGATCATCAAGCAAAATACGAAAATCTTTTATCTTTATTTGAACTTGCAATGTTGTTACAAATTTTTGTCTCGTCAATTACACTCATCATTCTTTGGTTTATTTTTATAATGAGTTTCTCCAACGATGATAGATTTATAGTTTCAGATATTATAGTAAAAAAAATGATTTTCTTAATTCCTTCACTATCGTATCAAATATATATGGAGTGTTATTTATTTGGACTTTTACACAATCAAAAAGATTCAGTAATATTCGCATTATACAGCAGTAATTGGACCGAAATGTGTATGAGGTGTAAAAAATTGATATTATTAACAATGGAAATGAATAACGCTAACCACATTAAATTAAAATTTACTAGAACGAAAATTGTAAACTTGGAAATGTTTTTTAAAACAATGAGTGATTGCTATACAATAACATCGGTTTTAATAAATCATATAAAAACAAAAAATAAATAA
>AgoOR20
ATGGCTCATTCGTCGTCGACCACCGTAGTGGACGTGTCGCTGTTCAAGACCATCGGACTGCACCAGCTGCTGTGCCCGGTCAACCGCGGCGGTTACAGCGTCCGGTCCAGGCGCGCGCTGatggctcattcgtcgtcgaccaccgtagtggacgtgtcgctgttcaagaccatcggactgcaccagctgctgtgcccggtcaaccgcggcggttacagcgtccggtccaggcgcgcgctgatgaccgcgctcgggctgtcgttcgccctgcacgcgttccaggtgccctggctgtactgcgcgctcaacgacctgcagcggttcgcgtacatggccgccgtcatcatatacggaatgatgtgcgcgttcaagggctacgtgctggtgaccaactcggaccggctgtggtgggtgctggacgcggccggttacgggtacaccgggtgcggcggccgcgacccgtccgcgctccgccggtgccgggtcacgctgtccgcgctgctccggtcgttcgtcgccctcagctacgccacgctgatcgtgtggatcgtgctgccgtttttcgtcgacgagtacacgccaatcaccaacctggacggcaccgtcacccggtaccgcaccaccatccacaacatgcagttccccgtcccgttgtccgtgtacaactcccgtcccgtctggacgctcatctacgtcaccgaggtgtccgtgtgcatcgtcaacgtgttcatatggtcgattttcgactgttacctggtcaccatgtgtttcgtgctcaacgcccagttccgcaccatgtccaccggttacgtgacgcttggccgtcgtcgcgtcaaaccgttgccacaggacacgcccgtcaagggtgttcgaatcaaatttaatgacgtgaaatcgaatcattacgatgatttaattggccacatcgaggacaatcgaaaattaatcaaagcgtttgacgtatttttcgatgttgttcgacccgttgtcctagtccagatcggtaacggttcatattcagtaatatcattgatatttctcacctctctaatgtatctcatgggtgtaccagttttatcagctccgtttttaaaatttatctgcggagtaatatcgcttactcttgagctttttattttttgttacggattcaaccacattgaaactgcgaaatctaatataaatttcggattatacagtagcaattggactgaaatggatttgaaatttaaaaaaactttgctattggccatgaagatgaattcctcccataaacgagtgatgaaagtttcacctaaatcctccgtaggcctagaaatgtttgctagggtgatgaatatgtcatactcaatagtatccgtattactaaattcaagatcttaa
>AgoOR22
ATCGGCATGTACCAGTTGCTGTACCCGGCCGAGTGCGGCCTGAACGACGGCGGCCACGGGTACCGGACCGCCGTGCTGGCGGCCATGGGCCTGGTGCTCGGGCTGCAGTCGATGCAGGTGTGCCGGCTGTACCTGGCCCGTCACGACATCCAGATGTTCGCCAACATGGGCATGTTGGTCGTGTACGGGTTCATGTGCCTGCTCAAGGGCCACACGACGGCGACCAACGCGAGTCGGATATGCGTGACGCTGGACGCGGCCCGGTACGCGTTCACCGGTTGCGGTGGCCGCGACCCGTCCGTGATGCGCCGGTGCCGGGCCACGCTGTCCACCATCCTCCGCACGTTCGTCTACGACGACATGCCCACCGTCTGGGCGGTGGTGTACGTCGTCGAGTCCATCATATTCACCGTCAACGTGTTCCTGTGGACGTCGTTCGACTGTTACCTGGTCACCATGTGCTTCGTGTTCGACATGTGCTTCGTGTTCGACGCCCTGTTCCGCACCATGAGCGCCGGTTACGAGAAGCTCGGC
>AgoOR21
ATGTACCAGCTGTTGCGGCCGGTCGAGTGCGGCCTGGACGTCGGCCGGTGCCGGTCGGCCGCTCTGGCGGTGGTGTTCATGACACTCGGGCTGCAGTCGATGCAGGTGGCCCGGCTGTACCTGGCCCGTCACGACTTTCAGATGTTCGCCAACATGGGCGTGTTGGTCGTCAACGGGCTCATGTGCCTGCTCAAGGGCTACATGGTGGTGGCCAACGCGGACCGGATGTGCTCCACGCTGGACGCGACCCGGTACGCGTTCACCGGTTGCGGTGGCCGCGACCCGTCCGTGCTGCGCCGGTGCCGGGCCACGCTGTCCACCATCCTCCGCACGTTCGTCGCCCTCAGCTTCGGCGTCTGGGCGGTGGTGTACGTCGTCGAGTCCACCATACTCACCGTCAACGTGTTCTGTTGGACGTCGTTCGACTGTatggaccagtggtacacgaagcacaagctgcgCCTGTTCCGCACCATGTCCACCGGTTACGAGACGCTCGGCCGCAGTCGGTCGGGTGACGTCAAGTTATCGGCGCGTCAACAGTTCGACACCGTGGCCGCGGGTGCCGCGATAAGCAAGACGTCGATAACCGATGACAACTTGGACGATTTGAAAAGTCACATTATTGACAATAAAAATATAATTGAACAGTACGATGCGTTTTTCGATGTCGTTAGACCAATGGTTCTGATCCAAATAGCTGATGGATCATACTCAATAATCACGCTGATATTTCTCACATCGTTGGTGTATCTCAAAGGTTATTCGATCGTGTCAGCGCCAATTTTGAAATTTGTCTGCGGACTGGCTTCGCTCACCATTGAACTGTACATTTATTGTTACGGGTTCAACCACATAGAAGATGGGAAATCCACGGTGAATTTTGGACTTTACAGCAGCAATTGGACAGAGATGGGATTTTGAAATTTAAAAAAACTTTGCTGTTGGCTATGACTATGAACTCTGCTCACAAACGAGTGATGAAAGTATCACCAAATTCCATCGTAAATCTGGAAATGTTCTCTAGGGTAATAAAATTGAACGTGATGAACATGTCATATTCGATAGTGTCCGTATTACTCAAATTA
>AgoOR32
ATGGCCACATTTAATGAGCATACAGCCGCCATTGGTTTAAAAGTTTTGAAGCAATTCGGTTTTTATCAAATGTTTGAATCAAACACCAAAAAAATATTTGGTTGGAATGTCTACCAGTTTTCTTATATAATATTACTCATGATAAACCAGTGTTTAATTGTTTTCGGGAATAGTGGATTTTTGTTTGAATTGGATGACACTATTAACAACATTAATTTACTTCTGATCATATTCTCTAACTCATTTAATTATCTTACTGTTTATAAAGTGATCATACTTATACTTAACAAATCAAAAATCCAACAGGTTTTGGACGTTACAGATTTAAAATTTTTGAAGAGCAAACAGTGTCGTGATAACAAAGTAAAATTATATTTTTCCATGATGAAACCTATTGTTTTAATGCACGTTTCTATCAATGCAGGCTTAATAATGATGTTGTCGACTTCATTTTGTATGGTTTTATTATCAACAGAATCATTTACCCAAGCATTCGTAAACTTATTTAAAATTGGCATTGGAATTGTTTATTTATCTCTACAATTATTTCTGTATTGCCATTTATTTGATAATATTCACTTAAATATACAATCTGTCAACCTTGGTATATATTCTTGTAATTGGACAAATATGGATTTAAAGTTTAAGAAGTTATTATTATTGACTATGCAGATGAATAAAGCTAATGAAATCATGATGAAAGCTTCAATGAAAAAAATTATAAACTTACAACTATTTGCCAGTGTTTTGACGACATCTTACAACATTGTTTCTGTCATGGTGAAAACAATTGGAAAATGA
>AgoOR5
ATGCCGCGCATAGACGCTATTAACGTATTCTTGCAAATGACTGGGTGCACCGACAGTAAGAGAATGCTTTACTTGACGTATTTCGAATTTCTCATAACGCTTTATTATTTCATCGCGTCGTACGTGTCGATTATCTATTACGAGCAGAGCGTATCCATTCAACTGTTCACATTATTGTGCATGTTGATAGAATCTTACATACTGCTGAACATCACTTTTCGAATCTACCATAAAAATCAATTCCGCGAGATGGACCAGTACTCGAAACAATTGGGAATACCGGATGACTATCAATCGAAAATAAACATAATAACGATGTACCATCTAATAGCGTCGAACATGTTTGTAATTTTCCCGGTTTATTTTAATACAATGAAGATAGTATTTACGAAACCAATATTACAGTCAATGTCATTCAATGCTATATATTTTGGCTTGACTACTACTCTAGTGATTCAAGCTATTCGGGGTTATATTAATCAAACAATAGTATCAATATGTATAGCCAGTGGTATAGCAGCTATTATAAATATTACCATATACACTTTTTATGGAAGTGTGCTTTTGGATTTACATGATGAAATATTACGTGTCCTTTTTGATAATTCTTTTTTCTATGTAAACAAATCGTTTAAACGTTCTATTTTAATAATGATGTTGTCATATACAATAATAAAAATGATATTGTCATCGGAAGCTATAAAACCTCATAAGATGTCGTAA
>AgoOR2
CCGGGCGACACTACTCAGCAGCAGCCCGAAAGTTTCGTTCTGACACCGTTCCAAAAGTTTTGCATCAGATGGAGTGTGTTTTTCGACTCGACCTCGGACCGCCTGTCCAGGATCGAAACAGTGCTCAGGTCCGTCCAGTTGTCGACGATCATGATCACGTCGGTGCTGACCATGACTTCGGTGCTGATCGCCGACAACAAAAAAGCGCTCGAATCGTTCACGTATTTCGTGATATGCGTGTTCCTGTTGGCCATCATCACGTTCGCCATCCGGACGAAACGCTTCAACCGGGCTATGCTTCTAATGGTCGTCGACGAGTTTCCCGGCTACGAGAGGCCCATGCCCGACGATCTCAAGCGCAAGATATCGGCAATACGCAAGTCTTACGGCGAATTCACGATGAAGGTGATGGTCTCGTATCTCACACTGGTCTTGTTCGAAATACCGGCCACGGCTATGGTGCCACTGACGGCCGCGCGTCTTACCGACGTCAAGTTGGGTTCGCAGAGCACGCAAATGGTGGTCCTGTGGTTCCCGGGCGACACTACTCAGTTTTTGATCGTCATGATCGTAAAGTTCATCATTACCGGCATCATGTGTTCGTTTTCGTTCTTCGTCAGCCAAATGATATCCGAGTTCCAGATACTGTCCGCCTACGTCGAGCACGCGGTCGAGATCGTCGAGTACGATCTGTCCACCGGCAAGACCACCGACCAGAAGCTCCTGGACCACACCACCGACCAGAAGCTCCTGGACCACGTGAAGAGCTGCGTGATGCTCCATCACCGGCTGATCGACTTCAAGGACCAACTGAACGAGAGTTACGGGTACATCATACTGCTGGAACTCATGTTCAGCACGCTCTACTTTTGCCTGTCGGCGTTCAACATGATATTCGTGGGCAACCGGTTCGTCATAGCCAAAGGCCTGTTGACGCTCTCCAACTACCTGGCCGAGCTGTTCATATTCTGCATGTACGGCAGCATGGTCGAGGAAGCGCACATGGGCTTACTTAGGGCCTCGTACTCGGCGGCGTGGTATTCGCAGCCCGTGCGCTTCCGACGGTCGCTGATGATGGTCATGTCCAGGACGCAAACGCCGTTGCAGTTGACCATCGGCAAGGTGTTCATAGCCAACTTGCCGCTGTTCTTGTCCGTGCTCAAGGTCTCCTATTCGGGCGTCAACGCGCTCAGGGCGGCCAACGCCAAGTAG
>AgoOR25
ATGGCTACTACGACAAAAATGGTATACAAGAACGAAGATAATTTAATGATCAATACTCGATTAATGAAAATAACTGGATTATACCAGTTATTGGATTCACGAACTTCAAAAATCTTTGGTCAAAATATGTTAAAATGCATGTCTTTATTTCAACTGTCGATCATGTTCATAACGGTGGTTATATTTCTTGCAAACACATATTATTTTTCGGATGACATTAACGCAGTAATGCAATATTCAATATTATTTGTATGCGATGTACTTTCGATTCTTAAACTTTATGTCACAATCGTAAAATCAGATACAATATGGAACTGTATACAAATGACATCTATTGACGACTTGTCTTACAAATATCATAATAGAAGCATACTCAGAAATGGCCAATTGAAGTCCAAATCGTATTCTATATTAATTATGTTTATGTGGATGAATCTTATAATACTTTGGGCACTGGCTCCTTTGTTTGTCACTAACTATTTTTTAGAAGTAGAAGTCAAAAAGAAGATTTACCGTTACCGCTTTAACATAATGAATTTCGTATTCCCGGCTACCGATCAATTCTACAACGACAATTTCGTGATTTATTACTGTATAGAATTTGCCTGTCTGATAATATGGTGCCATTGCACAATGAATTTCGATGTACTGTTGCTGTCGACGAATATTACGTTCAAATATCAGTTAAAAACTATTGCGAATTCTTTCAGTGCATTCAACATTACACATTACATTAAGAATAATTTCACAAAAAATATTAAACACTACAAGGAATCAGAATTGATATTTGATTTCAAGAGTATAATTTACGACCAACAGCGTGTCATAGAAAACATGAGAAATATTTACCGAATATTTCAACCCGTAGTACTTACTCAACTAGCTTTCGAGTCTATAATAATAATTCTACTATCCTGTATCATAATGATGAACTATTTTAATGGTATATCATTGTTATCGGCGATGAACTTGAGACTATTTGCAGCGGTATTGACGTTTACATTCCACATTTATGTTATCTGCTACTTATTTGACAATGTCAACCAAGATCGGAAGAGCGTCGTGTAG
>AgoOR30
ATGGTTACTACGACAAAAATGACAACGAAAAACGAAGATAATTTAATGATCAACACTGGATTAATGAAAATAACTGGATTATACCATGTACTGGATTCACGGAGCCTAAAAATCTTTGGTCACAACGTGTTTAAATGCTTGTCTGTAGTTCAAATGTCGAATCTTATATTGTTGACGATTATATTTCCTGCAAACATATATTATTTTTCGAATGACATTAATGTAGTAATGCAGTATTTGATGTTACTAACATCCGATATGATCTCGATTCTTAAACTCTATGTCACAATCGTAAATTCAGATACGATATGGAACTGTATACAAATGACATCCATCGACAACCTGTCTTATAAGTATCACGATAGACGCATGCTCAGAGATGGACAATTGAAGTCCAAATCGTATTCTATACTAATTATGTTTATGTGGATGAATCTCATGTTATCTTGGGGATTGGCTCCTTTGTTTGTCACAAACTATTTTTTAGAAACACAAGTCGAAAATAAAATTTACCGTTACCGCTTTAACATATTGAGTTTCGTATTCCCTGTTACCGATCAATTCTACAACGACAATTTTATGATTTATTATTATATAGAATTTGTCTATCTGATACTGTGGTGCCATTGCACAATGAATTTCGATATATTATTGCTGTCGATGAACATTACGTTCAAATATCAGTTAAAAACTATTGCGAATTCTTTCAGTACATTCAACATTACACATTACGTTAAGAATAATCTCACAAAAAATGTTAAACACCGCAAAGAATCGGAACTGATGTCTGATTTCAAGAGTATGATATACGATCAACAACGTATCATTGAAAACATGAGAAATATTTACCGAATATTTCAACCCGTaaGTACTTACTCAACTAGCTTCCGAGTCTATAATAATAATTCTTCTGTCCTGTATCATAATGATGAACTATTTTAATGGTATATCATTGTTATCGGCGATGAACTTGAGACTATTTGCAGCGGTATTGACGTTTACATTCCACATTTATGTTATCTGCTACTTATTTGACAATGTCAACCAACAAAAAGATTCGATAAACTTTGCTCTGTATAGCCATGATTGGACGCAAAGCAATGCACAACATAAAATTCTACTACTACACGCCATGCGAATGAATAACGCCGAAAATCTGAGACTACAAGTGACAAAAAATAGAATTGTAAATTTCAAAATGTTTACTGATTTTTGGCCTGTGGGAGTTGAATTCAAACGTTCCGACATAATAATAGGTATTATATTATTAACTACTAGTCGTCTAGAATCCTGCAGAATATTCACCCAAAATAAAATAGCATTTGTAGTTTTGTAA
>AgoOR29
ATGGCTACTAGGACAAAAATGGCAACGAAGAACGAAGATAATTTAATGATCAACACTCGATTAATGAAACTAACCGGATTATACCATTTATTGGATTCGCGGAGTTCAAAAAGTTTTGGTCACAACGTGTTAAAATACTTGTCTTTAGTTGAAATGTCGATTCTTTTCACAATGATGGTTATATTTACTGCAAACTTATATTATTTTTCGGACGACATTAATGCAGTAATGCAGTATTCGATGTTATTTGCATGCGGTGTGATCTCGATTCATAAACTTTATGTCACACTCGTAAAATCAGATACATTATGGAACGGTATACAAATGACATCCATCGAAGACTTGTCTTATAAATATCACGATAGAAGCATACTCAGTAAAGGCCAACTGAAGTCCAAAACGTACTCTATACTAATTATGTTTTCGTGGATAAATCTCATAATATCTTGGTCATTGGCTCCTTTGTTTGTCACAAACTATTTTTTCGAAACACGCGTCGAAAACAAGATTTACCGTTACCGCTTTAACATAATGAATTTTGCATACCCGGCTACCGATCAATTCTACAACGACAATTACATGATTTATTACTATACAGAATTCGTCTTTCTGATGCTATGGTGCCATTGCACAATGAATTTCGATATACTATTTCTGTCGATGAACATTACGTTCAAATATCAAGAATCCGAATTGATGTTTGATTTCAAGAGTATGATTTACGATCAACAGCGAGTCATAGAAAATATGAGAAACATTTACCGAATATTTCAACCCGTAGTACTTACTCAACTAGCTTCCGATGGCACTTTTTTCTTTATTCAGAACTATTTTAATGGTATATCATTGATATCGGCAATGAACTTAAGACTATTTGCAGCGGTATTGACGGTTACATTCCACATTTATATTATCTGCTACATATTTGACGATGTTAACCAACAAGTAAGTTACATTAAAGATTCGATAAACTTTGCTCTGTATAGCAGTGATTGGACGCAAAGCAATCCACAACATAAACATCTACTACTACACGCCATGCGGATGAATAACGCCGAAAATCTGAGACTACAAGTGACAAGAAAAAGAATAGTAAATTTCAAAATGTTTACTGATGTACATTCGATCAATTTTGCTCTGTATAGCCATGATTGGACGCAGAGCAATGCACAACATAAACTTCTATTACTACACGCCATGCGAATGAATAACGCTGAAAATCTTAGAGTACACGTGACACAAAATAGAATTGTAAATTTCAAAATGTTTACTGGTATCATGCGGAAAGCGTATTCAATATTATCAGTGTTGGGAAAGATGTGTGCAAAGAAGACGTAG
>AgoOR26
ATGAATAACGCCGAAAATCTGAGACTACAAGTGACAAGAAAAAGAATAGTAAATTTCAAAATGTTTACTGATGTACGTACAATTTTCTTGTTTTTTTTCATTTTAGTGCCTACTACAGACATTATCTTTGGTCACAATGTGTTTAAATGCTTGTCTGTAGTTCAAATGTCGAGTCTTATATTGTTGACGGTTATATTTCTTTCAAACATATATTATTTTTTGGATGACATCAATGCAGTAATGCACTATTCGACTTTATTAACATCCGATATGATCTCGATTTTTAAACTTTATGTCACAATCGTAAATTCGGACACAATATGGAACTGTATACAAATGACATCCATCGACGACTTAAATTCGGACACAATATGGAACTGTATACAAATGACATCCATCGACGACTTGTCATATAAGTATCACGATAGACGCATACTCATAAATGGTCAATCGAAGTCCAAATCGTATTCTATACTAATTATGTTTATGTGGATGAATCTTATAATATCTTGGTCATTGGCTCCTTTGTTTGTCACAAACTTTTTTTTAGAATTAGAAGTCGAAAACGAGATTTACCGTTACCGCCTCAGCATAATGAATTTCGTATTCCCTGTTACCGATCAATTCTACAACGACAACTACGTGATTTATTACTGTATAGAATTTACCGGCTTGATACTATGGTGTCATTGCACAATGAATTTCGATATACTATTGCTGTCGATGAATATTACGTTGAAATATCAGTTAAAAACTATTGCGAATTCTTTCATTATATACCTATACAATTATGTATTATATGCTTTTAACAATCTCACAAAAAATGTGGAACACCACAAAAAATCAGAATTATTGATGTTTGATTTCAAGAGTATAATATACGATCAACAGCGTGTCATAGAAAACATGAGAAACATTTACCGAATATTTCAACCCGTAGTACTTACTCAACTAGCTTCCGAGTCTATAATAATAATTCTTTTGTCCTGTATCTTAATGATGTGGCACTTTTTTTTTTTTATTCAGAACTATTTTAATGGTATATCGTTGATATCGGTAATGAACTTGAGACTATTTTTAGCGGTATTGACGTTTACATTCCACATTTATGTTATCTGCTACTTATTTGACGATGTCAACCAACAAAAAGATTCGATCAATTTTGCTCTGTATAGCCATGATTGGACGCAGAGCAATGCACAACATAAACTTCTATTACTACACGCCATGCGAATGAATAACGCTGAAAATCTTAGAGTACACGTGACACAAAATAGAATTGTAAATTTCAAAATGTTTACTGGTGTACGTATAATTTTCTTTTTTTATTTTAATGCCTATTTGCAAATATGTCTTAAGAGATATAATTTCATTTTTTATATTTAA
>AgoOR38
AGTTTATTGGAACCCAACGAAGTGTCCATCAATTTGAAATTATTTAAGTTCATTCGATTTTTTCACATATTTGATCCAAATATCAGAAAAATTTGTAATATCAATGTTTATCATCTAGCTTTTCACATCATAAATTGTGTTATTGGTTGTATAGTAATTTATGGGTTGTTAGGTTATTTTACTGAGATGGAAGATGTATTTAATATCATTAATCAGATACAGTTAATGTTTTGTATCTTAATTTATTATTCAAGTTTACTTAAAATAATTACATTTTTATACAAGGCAAATAATATTTGGGATTTACTCCTCGTCTCAAAGATAAATTTTTTGACGAGTACACAGTGTAAAACACATATTGATATTCTCCATAAATATCGCAATAAATCAATAAAAATTACAAATATGATAAGTACTATTGGAGTTGTGACTACCTTGGAATGGATCATGTATCCTCTACTGCTACAGTTGTTACAAAAAGAAGACGCAAACAAATCAAATCAACGTTTTGAAAACATTTTCAACTTTCGGTTCCCGGTGACCATAAATTACTATAATAACAATTATGCTATATTTTATTTTATGGAATCATTTATTACAATGTATATGCTATACATATACGTAGCGGTTGATGTCTTCTTTATTTCTGCCTGCTATATTATGATTGCTCATTATGAGATGATAAAAAGAGCTTACGAAAATATCAACATAGAACTGATTTCCGAAAATAATAATAAAAACAAAAATTATTGCAATGACTGTATTGATGATTTAGTATCGATTATGATGGATCAACAAAAACATTTCGCGAAGTTAAAATTATTTTATTCCACGTATAAGTTTATTATCTTATCAACTGTTATAATAAATTCGGGATCCATCATAATTTTAACATATGCATCCGTTGTGATTTTTATGTCATCAGAAACTATATCAATTCTAAGTGTAATCAAGTTGATATCAGCATTTGGATACGTGTTTATTGTTTTATTTTTCCTTTGCTATTTAATAGATCGCATTAATAATAAAATGGAATCTGTCCACTTTGGGATGTATAGTTGTAATTGGACTGCGATGAATTTAAGATCAAAAAAAATGTTGTTGTTATCAATGCAGTTGAATAATGCTAATAAATTGATGATTAAAATAACACCGAAAAAAATTATCAACCTACAATTTTACAATAGCGTAATATTAAAATTTATATATATCTATTTTTTTATCATATAA
>AgoOR41
ATGACGTTTGATAAAAGCATATTGGAATCCAACGAAGTTTCCATCAACTTGAAATTATTTAAGTTCATTCGATTTTTTCACCTATTTGATCCAAATATCAAAAAAATTTGTAATTTAAATGTTTACCATCTAGCTTGGTATATTATAAATTGTGTTATTGGTTGTATAGTAATTTATGGATTGTTAGGTTATTTTACTGAGAAGGAAGATATACTCAATATCGTTAATCAAATACAGCTAATGTTTTGTGGCTTACTTTATTATTCAAGTTTACTAAAAATAATCATATTTTTATATAAAGCAAATAGCATTTGGGATTTACTCCGGGTCTCTCATATGAATTTTTTGACGAGTTCACAGTGTAAAACACATATTGGAATTCTCCATACACATCGAAATCAATCAATAAAAATTACAAATTTTATAAGTGGCTTTGGAATTGTGATTGCCTTGGAATGGATCATGTTTCCTCTACTGCTACAGTTGTTACAAAAAGAAGACGTAAACAAATTAAATCAACGGTTTGAAAACATTTTCAACTTTCCGTTCCCAGTGACCATAAATTATTATAATAATAATTATGTTATATTTTATATTATGGAATCATTTATCGCAATGTATATGTTATACATATACGTAGTGGTCGATGTCTTCTTTATTTCAGTCTGCTATGTTATGATCGCTCATTATGAGATGATAAAAAGAGCTTACGAAAATGTCAACACTGAACTGGTTTCCGAAAATAATAATAAAAACAAAAATTATTGTAATGACTGTATTTATGATTTAGTATCGATTATGAAGGATCAACAAAAACATTTTGCGTTATTAAAATTATTTTATTCCACGTATAAGTTTATTATCTTATCAACTGTTACAATAAATTCAGGATCCATCATAATATTAACATATGCATCTGTTGTGATTTTTACGTCATCAGAATCTATACCAATTCTTAGTGTAATGAAGTTGATATCAGCATTTGGATACATGTTTGTTGTTTTATTTTTCCTTTGCTATTTAATGGAACGCATTAATAATAAAATAGAATCGGTTCACTTGGGGATGTATAGTTGTAATTGGACTGCGATGAATTTAAGATCAAAAAAAATGTTGTTGATATCAATGCAGTTGAATAATGCTAATAAATTGATGATTAAAATAACACCGAAAAAAATTATCAATCTACAATTGTATAATAGCGTAATAATCACATGCTATAACGTTCTTTCGGCTATGCTGAATACACGTTCTGAATAA
>AgoOR42
ATGCTGAATTTGTCAGATAACGGGGACTGTATCGTGAGCTCGGTACTGGCAAAATGCACGGGTCTGTACTATATCATCAATCCGAAGAGCATCAAACTCGGAGGCCATAATGTTTTTCACATAGCAATAATGGTCATGATTACGTTTACTTCAGTTTGTTTGTTACTGTGTCCGATCGGTCTTTACTACTGGGTAAACGATGTAACGCAGTTCATCATTCAATTAATCGTACTCGGCAACTTTTCGTTTGGGTGTTTCAAAGCATTTACGATCGTCCACTACTCGGACGACATTCGACGATGTCTGGACGTCACTCGCTTCGATTTTTTGTTGAGACTGCCAAGGcACGGATCCTGATTCAGTCCGTTTCTTTAAAAGGTGTCGCAACGTGTCGTTGAAATTTACAAGTTGGTTTGCCATTAGCAGTCATTCCGTTTTGTTGGTGTGGACGCTGTTACCGTTCGTCGTCGTCGGCAACCCGGTTGTAATAAAAAATCGCGACAACTCGACCAGCAACTACCACTTCAACCCGTACAATATGTATTTTTTGGTATCCAATGAGACGTATAACGAATGGCATCTAATCTTCCACCTGCTTGAATGGATGTTTGGGCTGTGTTTCGTAATGTTTATGGTACTCTTCGACACATTCATGGTCTCAATGTGCATCGCAATAACGTATCAGATGAGATGCGTCGCTGCTGCTTATAGAAGATTGGGACACAACCGTCGTACGACAATGAAGGTCTATTTTGATGGTGCAATTGAATCAGATAATACGAATAATGAATGTTTAAAAGATTTAAAAATAGTTATTAAGCATCATCAAGAAGTGTTGGGGAAAATGAATGATTTTTATAAGATCGTTCGACCAGTTATCCTTCCTCAACTAATTATAGCTTCATTTACAATCATATTTGTTTCATTTATTATAACTCGGAATTATTTTAATGGTATGTTACTAACATCAACACAATCGCTAAAAATGTGCAGTTTTCCTATATTTTTCTTTCAAATATATTATACATGTCTGGTATTTGAAAATCTTAACAACCAGAAAACCGCAATGAACTTTGCACTCTACTCTAGTAATTGGACACAGATGGAAATACAATTTAAAAAGTTACTTTTACTGGCAATGCAAATGCATGATGCCAACAAATTGAACATCAAATTAACGGCTGAATTGATTATCAACTTGGAATTATTTACTAAAGTGATGAATTTATGTTATTCAATTTTTTCGGTTTTGGTCAATTCTCAATTAAAGATAACAGATAAATTATAA
>AgoOR28
ATGGACAACTTTAATGGAAAAAATATTCTTATTAATTTTAAACTATGTAAACAGTTTCAATTCTACCAAATGATTTGTTCTAGCAGGATGAAGATATTTGGATGGAACATCCACCAGCTTGTGCTGTACAAACAACGTGATAAGAATTCAAAATTTGTAAATTACTTCTTAATTTTTTCGTTCGTGATCATCTTAAAATGGTTCATTTTTCCGATAGTGATAAATCAGATATTATATTTTGAAAACTCAAATGTTCGTGCCCAGAACATTATAAATTTATGTTTTGGCTTTGTTCTTATATTTTACTTACTAGAAATAACAGTAACATCGTTAACAGTTTACATTTTGATAATGATGGACACTTTAATAATTTTTCTCTGTTCAGCTATAATTTATCACCAAGAAGTACTAATTTATGCGTTCAAAAATATCGGAACAGTCCTAATATTAATCAAAATCGGCTCAAAAGTTATCTATTTAACTGCAAGGTTATTCATTTATTGTTATATGTTTGACAGTATTAATATAAAAAGAGAATTGGTTAACTATAGTATATACTTTTGTATTTGGACGAAGATGGATTTTAAATTTAAGAAATTGTTATTTCTGACAATGCAGATGAATGATGCAAATCGAATGATTATGTCAATGTCCTTCAACATGGTCCTCGTTTTATTGAAAATCACTAACTCAGAAAATCACAAATCGCAATTGACTTAA
>AgoOR7
ATGGACGGCTTTAATGAACAAAATATTCTTATCGATTTTAATCTATTTAAAGAACTTCAATTCTACCAAATATTTTATTCTAGTGGAATAAAAATCTTTGGATTGAACATCCACCAGCTTTTTTATATTTCTTACGCTTTGGTTGCCCTTTGCATTGAAAGTTACGGAATATCTACATTATTTTCTACTAATTGCAAATTTCTAAGCTACATTGATTATTTTATAATTTTCTACGTAGTTAATCAAATGTATCTATCTTTTTGGAAGTTATTCAAATGTTTGAACGACAGGAACAGACTCTTAGATCTATTTAAAATTGCGCAATTAAATTTTTTAACGTCTGAAGAATGTACTAAATATAGCAAAGTACTGTACAAACATCGTGATAAGAATTCAAAATTTGTAAATTACTTCTTAATTTTTTCGTTCGTGGTCATCTTACAATGGTTCATGTTTCCGATTGTGATAAATCAGATATTATATTTTGAAAACTCGAATGTTCGTGCCCAGAATATTATAAATTTATGTTTTGGCGTAGCTACACTAACGTATAATAAGTTTGTTCTTATATTTTACTTACTAGAAATAACAGTAACATCGTTAACAGTTTACATTTTGATAATGATGGACACTTTAATAATTTTTCTCTGTTCAGCTATAATTTATCACCAAGAAGTACTAATTTATGCGTTCAAAAATATCGGATACGAAGACAATCCTAAAATAAGTAAGATAATATTTTTTTATTCAAAGTATAAAAAATTAATCAGAATAAATGTATATTTTTTCAGGAAAATAAAATTATTTTATTCTATAATGAAATCAACAATTCTATTGACCGTTGGTATCGATTCATTCTATTTAATATTTTTCACGTACTTGTTCATTTTGATCTGCTTGACACCCGGATCGGATACACTCCTACCCTTGATCAAAATTAGCATGTCAGTTGTCTATATTACTGGAAGATTATTCATTTATTGTTATCTTTTTGACAGTATTTATATACAAAGAGAATCGGTTAACTTTAATATATACTCTTGTAATTGGACGAAGATGAATTTAAAATTTAAGAAATTGTTATTACTGACAATGCAGATGAATGATGCTAATCGAATGGGGATAAAAGCTTCACCGAAAAAAATCATCAATTTACAACTATTTGCTGGTATTATGTCAATGTCATTCAACATGGTCCCCGTTTTGTTGAAAATCACAAACTCGGAAAACAACAAGCCATAA
>AgoOR8
ATGGACAGATTTATTGAACAAAATATTCTTATCAAGTTTAACCTCTTTAAGCAGCTTCAATTCTACCAAATATTTCATTCTAATGGAATAAAAATCTTTGGATGGAACATTCACCAGCTTTTTTTACATTTTTTACGCTTTGGTTGGCCTATGCATTGGATGTTACGGAATATTTACATCATTTTCTACtAATTGTAAATTTCTTAGCAACATTGATTATTTTCTTATTTTCTACATAACTACACAAACTTATCTATCTTATTGGAAGTTATTCAAATGTTTGAAAGATAGGAACAGATTTTTAGATCTATTTAAAATTGGACAATTAAATTTTTTAACGACCAAAGAATGTGCTAAATATAACAAAGTACTGTACCAACATCATGATAAAAATTTAAAATTTGCAAATTACTCCTTTATTTTTTCGTTCTTGATCATCATGGTGTTTATTTTTCCACTTGTGATAAATGAGATAATACATTTTGAAAACTCGAATGTTCGTGCCGAGAATATTGTAAATTTTTGTTTTGGCGTATCCACATCAACCTTTAATGAATATTATCTTATATTTTACTTACTAGAAATAACAGTAACATCGTTAACAGTTTACATTTTGATAATGATGGACATTTTAATAATTTTTCTCTGTTCAGCTATAATTTATCACCAAGAAGTACTAATTTATGCGTTCAAAAATATCGGATACGAAGACAATCTAACAATAAGTAAGACAATGAAAATAAAATTATTTTATTCTATAATGAAATCAACAATTCTATTGACCGTTGGTATCGATTCATTCTATTTAATATTTTTCACGTACTTGTTCATTTTGGTATTCCTAACCTTAATCAAAATCGGCTCAACAGTACTCTATATAACTGCGAGGTTATTTATTTATTGTTATCTGTTTGACAGCATTAATAAAAAAAGAGAATTGGTTAACTATAGTATATACTGTTGTAATTGGACGAAGATGGATTTAAAATTTAAGAAATTGTTATTACTGACATTGCAGATGAATGATGCTAATCGAATGGGGATAAAAGCTTCACCGAAAAAAATCATCAATTTACAACTATTTGCTGGTGTAATTATTAAGTTTTAA
>AgoOR34
ATGGACGGCTTTAATGAACAAAATATTCTTATCAATTTTAAACTATTCAAGCAACTTCAATTCTACCAAATATTTAATTCGTATGGGATGAAAATCATTGGATGGAACATTTACCATCTTTTTTACATTATTTACGCTTTGGTTGGCCAATTCATTGGATGTTACGGAATGTTTACATCATTTTCTATTAATTGCAAATATCTTAGCGACACTGATTATTTTATATTTGTCTACACAGCTATCCAAATGTATCTATCCATTTGGAAGATATTCAAATGTTTGAAAGACAGTAAGAAATTTCTAGATCTATTTAAAATAGCACAGTTAAATTTTTTAACTTCTGAAGAATGTACTGAGTATAGCAAAGTACTGTACAAACAACGTGATAAAAATTTAAAATTTGCAAGATACTTCTTAATTTTTTCGTTCACGGTCAGCATACAATGGTTCATTTTTCCACTTGTGATAAATCAGATAATAAATTTTGAAAACTCGGATGTTCGTGCCCAGAACATAATAAATTTTTGTTTTGGCGTATCCACATCAACCTTTAATGAATATTATCTTATATTTTACTTAATAGAAATAATAGTAGCATCGTTAACAATGTACATTCTAATAATAATAGACGCTTTAATAATTTCACTCTATTCAGCTATAATTTATCAACAAGATGTTCTAATTTATGCGTTCAAAAATATCGGATACGAAGACAAGCCTACAATATGTAAGATAATATTTTTAGTTTATATTTTTAAAATGAATGTATATTTTTTCAGGAAAATAAAATTATTTTATTCTTTAATGAAATCAACAATTTTATTGAGCGTTGCAATCGATTCATTATATTTAATATTCCTTATGTACTTTTTTATTTTGGTATGTTTTTTATTTAAACTTATACAATTA
>AgoOR24
ATGGAGTTGCAGAATGAGCATTCAATAACTAATTTGCAGTTTATGAAGATTACTGGATCTTATCAACTTCTAATGCCATCACACGGCTTAACATTTTTCAATATCAATATTTATAAGATTGCATTCATTGTTCAAATATTATTCCTTACTATTGCTGCTATAATGGGGGTTTTTAGCATTTATTCTTGTAGAAATAATGTAAATCAAATAATTCATTATATTATAGTAATTTTTGCTATTTACTTCGCGATTTATAAGTATTACTTTATAATTAAAAATTCCAAAATCATTTGGGATTGTATGCATATGATGTCCACCAATTTTTTATCATATAATGACCATACAAAAGAAATATTTAAAATTGCTCGAACTAGATCCTTCAACGTTGATATTGATTTCCCTTATTTGTCTGCAATTTTGATCCATAGTAGTTATTTAAAAATAAAACATGAACATGGCATATATAAATATCGTTCTAACGCTCTTGGTCTTGTATTTCCAGTAACTGATACATTTTATAATAAATATTTTATTGTATTTTATACAACTGAATCAATTTTTTTGCTATTTTGGGGTCAAATGATGTGGGTTTTCGATATTCTAATGATTTCAATATGTATAAGTATTGAATACCAATTGAAGACTATTGCTGACTCGTATAGTTTGCTAGGGCTCAAAGATAAACATTTGACACGTGAGTTATCTAATTCAAAATATATTCGATTTTTTGTATTTATTCAACTAGCGGCTGAGTCATTTCAAATTATTTTACATGCTTGTATGATTTTAAAGCTTTATTTTGATGGCTCAATGTCACCAACAATTTTTCTAAAATTATTATTTCCAGAAATAACGTATTTATGTCATTTATTCCTCACTTGCTACTTGTTTAGCATTGTTAATGAACAAGAGTCCATGAACTTTGCCCTTTATAGTAGTAATTGGACGGATATGAATATTAAATTCAAAAAGTTACTATTGTTTACAATGCGGGTGAATAATGCTGAGAACTTGAAGATGAAAATATCAATCAACAGAATAGTTAATATGGAAATGTTTGCGGATGTGATGCACATAACTTACAGTATAGTATCTGTGATGATGAAAAGTTATAGTAAATAA
>AgoOR15
ATGACACCAGACAATACATTAAAATACATAATTAATTTAAAACTGATGAAATTGACCGGATTATATCAACTGTTGAACCCAGACAATCCAAAATCATTTGGTTGTAATATTTTCAAACTTGGTGGAACTCTTGCAGTAGTTTATCTTATATTAGTAATTATAATGTGCAATTTAAGTATATATTATTCTTTAAACGATTTTACTGAAGTCGTAAAGTATATAATGTTAATAATTGCAGCATTATTTGCATCAACCAAAATGTGCTTTGTAATTTTATATTCAAATGAATTATGGAAATTTATAAGTTTTACATCAATAGATTATTTGTCATATAAAGGGCATAAAAAATATATGCATAATAAAGCTCGAAAATTATCCAAGTCAATCTCAAATATTTTCACATTAGCTTGGATTGCAGTAATATCAGTATGGATTTTATCTCCAATTATAATTAAAGACAATTTTATGAATGTTAAATCCAAAGACGATACATACAATCAATATCGATACAACATGCTCAATTTAATATTTCCAGTATCAGCTCAATTTTATAACAACAATTTTAAAGTGTTTTATTTTTTTGAGTCAATAGCATTGATAGTTTATGGTTATTCCATGATGGTTTTTGATTGTTTGGTCATTTCTATGTGTATAACAATTACATACCATAAACCATTAGATGAAAGATCAAATGATTTAAACAACTTAATATTAATAATTCAAGATCATCAAAAATGTATTAAGAATCTGAATAAAGGACTTTCATTGACTTCACCAGAAAGTATTAAATTAATTTTATCTGCATTAACAAACATTATTCACTTATTTTCAACATGTTATATATTTAGTATAATTAATACACATAAAGATTCAATTAATTTTGCTTTATATGATTGCAATTGGACAAACAAGAACATCATGTTTAAAAAATTATTATTACTTTCAATGAAAATAAATAACTCAGAAAAATTAAAATTAAAAGCATCGTCACAAATAATAGTCAATTTACAACTGTTCACAAATGTAATTCATACTACCTACAAAATAATATCAGTTTTAGTAAATCAATATAGATAG
>AgoOR23
ATGAATCCCAATGATGAAAACTATATAATTAATTTGAAGTTAATGAAAATTACCGGTTTCTATCAATTGATAAATCCTCATACTTCAAAGTATTTAGGATTCAACGTTTATAAAGTCGGCGCTGGGCTTGAAGTTATGTTTGGTATAATATCAATGTTATTACTATTTTTAAGTTCGTATTATTACCTGGATAATACTAACGAACTTATGAGTCACTTCATGTTGATTGTGGCAATCTTTTTTTCAACTTTTAAAATATCTTGGGTATCAAAGAAGTCAGAAATGATTTGGAATAACTTAGATATGACATCCATCAACTTTTTATCATACACAGGACATAAACAAGAAATACTTCAAACAGCTCGAGCTAAATCAATTTCAACAACAATTATTTTCGTCATTCTTTGGTCTTCTGTAACTGTTGCTTGGTCTATATCACCATTTTTTATCAAAGATGTTTATTTGAATGTTAAATTCAATGATGAAATACGTCGATTCCGTTATAATTCACTTAATTACGTGTATCCAATTACAGAAGAATCCTATAATGAAAATTTTTTATATTTTTACGTCGTTGAAATGCTCCAAGTCATATTTTGGGGTCATGGTACAGTGGCATACGACACCTTTGTGATTTCAATATGTATTTCAATTGCATTCCAGCTAAAAACAATAGCTGTTTCTTACACCAGCTTAAACGATATAAAAGGTGATATAAAAAATCTTAAACATAATGATTTAGAGGCTATACTTAATTTAAAATTAGTAATTCAAGACCAACAAAAGATGTTCAAAAAAATAAAAGAAATATATAAAATATTTCAACCAGTGACTTTTGTTCAATTAGCTGCTCAATCAATGTTAATTATACTTCAAGCGTACATGATTTTCATATTTCTATTATTATCAGTTCCAATAATAAAACTAATTGTAACTGTTGCGCCAAATATAATACATTTATTCATTACGTGTTATTTATATAGCAATATAAATGATCAAGTATTGAACTTAATTATTAGGCACATAATAATAATAATGACAATAATTTATCCTCAAAATATTCTTATAATTTTGTCAATTATTTTATTTCAGAAAGATTCGATGAACTTTGCATTATACAGCAGTGATTGGACAGCAATGAGTATAAAATATAAAAATATGCTGTTATTTGCTATGCGAATGAATGATGCAGAAAAACTGAAACTAAAAATATCATTGAGAAAAATAGTGAACTTAGAAATGTTTGCAAGTGTAAAACCCAAAATCAAATTTTATGAGAAAAATAATAATTGA
>AgoOR11
ATAAGTATATACTATTCTCAATGTGATTTTACTGCAGTCGTTAGGTACATTATGTTTATATATGCAACATTTTTTGTTATCATCAAAATAAGCTTTTTAATTATTAAATCAGATATATTATGGAATTTTATAAGTTTTACATCTATCAATTTTTTGTCTTATAGTGGCCACCAAAAATATTTTCTAATGAATGCTCGAATAATATCATTAATAATTTCAAATGTTTTCGCAATACTTTGGGTTGCTTTTATAGCATTATGGATTTTCTCTCCAATCGTTATAAATGACAGTTATTTAAATATCAAATCCAAAAATAGTACATACATGCAGTATCGATATAATACGCTCAATTTATTATTTCCGGTATCGACCCAATTTTATAATGATAACTTTACCATATTTTATTTATTTGAGACTATAATTTTAATAATTTATGGATATTCAATGATTGTTTTCGACTGCTTGATAATTTCTTTTTGCTTAACCATCGCTTTTCAATTAAGAACGATCGCATCATCATACAGCACATTAGGATATAATCATACCAACAATCAAATTAAAAGTTTTATAAACAATATTATACATATTGTTAATACTATAAATTCAAATAATGGTATATCACTAACATCAACAGAAAGTATTAAACTTCTCTCGGCTGAAATAGTTAACACTGGTCACTTATTCTCAGCATGTTATTTATTCAGTCTAATAGATATATATAATGATACAATAAATTTTGCTTTATATAACTGTAATTGGACAGAAATGAACATTAATTTCAAGAAATTATTATTGTTTACAATGCAAATGAATAACGCAAACAACTTTAAACTTAATATTTCAACAAACATTATAGTCAACCTAAAATTATTCACAAATGTTATTCATTTTACCTACAAAATAATATCAATTTTAAAATCAGTAGTAAATTAG
>AgoOR4
ATGACATTAATTGAAAATAAAAATTACCATCGAAAATTTTATACAATACTTATGACTGTGGCATTTTTCTTAAACACTAGTCAATATGATTGTATTCCAAAATTTTTAATGCATTTTTATATTTTTGATTGGATGATGTTCGTAACTTTGGCTGCAGGATACATTTTTTTCTATGAAAAGCCAGGAATGTCTTTAGGTATGGAGTTAATTCAATACATGATAGTTGGAATACTTTACACTTTGATTTTTTTGGTATTTATTTTAAAAAATGAAGCAATTATGTCTAACTATAATTTTATACAAACCAAATTTATTCACTGGTCTAACAAAAAATCATTGCATCCAAACGCAGTTTATAAAAAAAATATAGAAACAGTTAAAAGTTTAGCCATACCTTTAGCGACATTATCATTGTCTATTGCATTTGGGCCTTTAGTATCAACCATAAACGATATTGGGAAACTACCATTGGATAACCGAGCACATTTCGTCTTATTTTGGCCAAAGATTGTCGATACCAATAAAATTAGTATGTATGGAATCATTTATGCAGTGCAAGTCTTATTCACTGTTATTTTATACATTTCATCTTTGTCATTCAACTTGGGTTTTATGGTATTTTTGAACGAATTAACTAACCAGTTTGAAATATTATTAGATGGAATTAACGATGCATTTAAGTATAAGAGAGATAAACAATTTCAACCACTTTTTATTGATTGTATACGTCACCATCAAATAATTATTAAATTTTTAGATGATTTAAAATCATATTTCAAGTGGGTCATCCTTATTGAAATAATCGTAGTTCAAGTAGTGTTGGCCATCCTTATTTATAATTTAACAAAAGTAAATGCATCCATTGGTTATAAGGTGAAAGTTGCTGGTTCATTATTGTTTAATTTACTCCCAATTTGTTTTCATTGTCACGTCGGAGAAGTCATACTAAGCCTGCATACACGTTTGTCAAATCATATTTATAACATGGTGTGGTACGATATGCCCAACAAAAACAAACAACTCCTCGTGATTATGTTTCAACGCACTCAACGAGATCTGACATTAAGTTCAGCTCTGTTTTCGAACGAAAGAGCATCCAGATCGTTGATTTCCAAAGTTATCAAACAAGTGTACACAATTCTAAACGTATTATTAAAAACATAA
>AgoOR3
ATGAAGAATACTGCTGTTAACGAAATGAAATTTTATCAAATACTTATAGCAATAGCTTTCTCAGTAAACACTGGCCATCCATATAATTATATTTTTCAATACATCATATATCTTGGAATTTTTAACTATATTTTATCGCTTATAATCGCACCATTGTACATTATTTGGGAAGGACAGACTATGTCCATGATAATGGAGTTAATTCTTTACATAATATGTGGTATACTTCACTCATCACACTTAATAGTAATTGCTTTAAATAAGCAATCCATCGTAGCCACCTACAGTTTTATACAAACACATTTTTTCAACTGGTCAGTAAAAAGAGGAATGGATCCAAATGGTGCTTATAAAAAGAACATTAAAAAAATTAAATATTTTGTGACAATTTGGTCATTTTTGGGATGTACAATAATGTTTAGCCCTTTACTTTCAACAATTGCTGATTTGGGTGAATTGCCCTTAGATCATCGATCACATTGGAATACGCATTGGCCCATATTTTTCAGTATAAATAACTTATATACGTATGGATTTATCTATTTGCTGCAAACAATACTCGCTGTATTTTTAATTACTGCAACTGGAGCAATGAAGTGTGGATTTATTGTCCTTTTGTCCGAATTAAATTATCAATTTGAACATTTATTACATGGTTTAGAACACGCATTCAATCATAGAATGGAACAAAAATTCAAAATTATTTTTTTTGACTGCGTTCGTCATCATCAATATGTAGACAATTTTAAATCTTATTTCAAGTGGATTACCCTCATCAATATTTTTATGTTGCAAGGAATAATTTCAACTTCACTTTATTGTATAATAAAAATAGACGCTCCAATTGGTTATAAAATGAAACAGTGTGGAATAATTATAACTCACATCGCAGAATTTTTATTTCATTGTTATTTAGGAGAAATCATATCAAGAATGCATAACCACTTGGAAGAAAAGGTTTATAATATGACATGGTATGACATGCCTAATCCACATAAGAAATTCCTTATGATTATGCTTCAACGTACACAAAAAGATCTGGTACCTAACGCAGCAATATTTTCTTCGCATTCATTGTCAAGATCGTTGATGACAAAATTCGTGAAACAAATATATACATTGTTAAATGTATTGCTGAAGACTTGA
>AgoOR40
GGTAAATTAAACAAAAAGGAAATTCAGAAAGAATTTGTATCAATCATCTTAGATTGTCAAACTGTTGTATTTACATTGGAGAAAATTTTCAGCCAATTAAAAACAATATATGGGATTGCACGGCCAATTATTTTAATTTATATGGTAGGAGATTCAATAGGAATGATAACTATGCCTTTTTTAATTGTGATGTTTTATACTCAAGATAAATCAATTTTCAATTCTAATGTTATTGCTTTTTCGTGGACACTGTTAGTTGTTGGAATTCAATTATACATGTACTGTAGTTTACTTCAAAACGTAAACGAACGAAGAGAAAATATAAATTTTGGACTGTATAGTTGTGACTGGACAAGGCTGGATATTGAAATAAAAAAACTAATTTTGTTGGCAATGCGTATGAATAATTCAAATAATTTAAAAATTAATGTAACATTCACAAAATTTATTGATCTACCTATGTTTGCAAGTATTATAAGATCATCTTATAGCGTAACATCTGTTTTAATCAATTCAAATATTCATAAAATAAATAAATAG
>AgoOR35
ATGAAACGATCCAGGTTCTATCATATATTTAATCCAAACGGTTCAAAGATTTTCAATTATAACGCTTACCGGCTATTATTGATTATATTATTGGTATTAGTGAACGGAATTGTCGTTTACAGTTCTTTAGGATTTTTTGTGAAGATGGAAGATACTTTGAGTTACATTGATTCCTCTGTAATTATATTCGTTATGATTAATATTTTTTTATGCAATTGGCGGTTTTCCGTTTTTTTGTACAACGCTAAAATAATATACGATGTGTTCAACGTTTCACGGTTTGATTTTTTTAAAAGCAAACATTGTTGTAAAAATATAAATGTCCTATGCGGTCATCGAGACAGAACGATTAAAATCACCAATTACTTTTTCGTATTCTCGTCGACAGTGATGTCACAGTGGGTACTATTTCCTCTCGTGCTTATTGCGTTCACAGCACCTGAAGACGAAAATATCCGCCAACAGAACATTATGAACTTGCGTTATCCTGTATCTACCCACACATACAATCAATATTATTACTTATTTTATTTGATGGAAGTAATAGTAGCAATATTTACTATGTACTCAATGATAATACCAGACATACTGTTAATGTCTTGGTGTTGGGCTATAATTGCTCAACAGGAAATTCTTATTCAGACATTCAAATACTTCGGACACGAAGATAGCTCACAAACAGTACATTATGAAGATTTTAAATCAATTTTGGTTGATCAAATACAACTTAATCTGAAAATTAAATCATTTTATTCGGTTGTGCGGCCTGTTGTTTTAACATACGTTGCTATTATATCAACATGTTTCATAATTGTGACTTATGTGTTAATTGTGGTTTGCTTATCAAAGGAATCAAATTCAGTTCTCAACATTATCAAGCTTGGGTCATCAGCTCTATATATGTGCTTAGACTTATTTTTATATTGTTATTTATTTGACAGTATGAATATTAAACTAGAATCCGTTAACACTAGTATATATTCTTGTAATTGGACGAAAATGGATGTAAAATTTAAAAAGTTATTATTTTTAACAATGCAGATGAATAATGCCAATAATTTAATGATAAAAGCTTCGCCGAAAAAAATCGTCAACCAACAATTATTCGCTAACATTATATCGATGTCTTACAATATTGTTTCCGTTATGTTGAAAACTACAAGTTAA
>AgoOR45
ATGAAAATTCAAGACAATGACAAACAAATTTTCAATCTGGCGTTGGCAAAATTCATCGGGTTCTATCAAGTCGTGGACACCGAAAAAGTAACATTTCTAGGTCGTCACAACGTTCGGTACAAAATCTTCGTATTTCTCATTGTTTACGAATGTCTCATAGCGGCGATATTGTTGTTGAATTGTTTGTATTATTCCGAAAACAACCCAACTGAATTCATACGCTATACCGGGTTTGTAGTAAACATGTTTTACGCATCCTACAAGATGTACATTGTCCTCAAACGCACAAAAGACATATGGGATTGCTTATCAATTACACAGTTCGACTTCACGTCATACGACCACCGAGACCGGCGTATAATACTGGACTTGTGGCGAAATCGTTCCATCTGGTTCACGAACACATTTGTTGTATTTTCTTTAATAATGTTAATCTTTTATACGGCATGTCCGCTAGCATTTAACGACACGTTTATAGTGATGAAAAGTCGTGACGGCTTGTCCAGTAACTATCGTCTGAACGTGGTCAATTTGTATTTATTCGTCCCGGAAGAAGTTTATAACGCCTACTTCAATATATTTCACATCATCGAAACGTTTGGAATTTGCATTTTTGTACTTTTCATCGTTGTTTTTGATACTATTGTGATGACATCGTGTTTGGCATTATCTTGTCAGTTGCATATGAATTCCGCTGCTTTCGAATCAGTTGGACATACATCCGTAGTTGACTCCCCAAATAATAATATTGATAACAAGATGAAGTTACCTTATGAAAATATTAATGGAATAGCTATGTACAATAACTTAAAAACAATTATAATAGACCATCAAAATGTTCTGAAGAAATATGACGAATTTCTATCAATATTCAAACCAATAATGCTATTAGAAATATTTGTCTTGTCGTATTCAATCATTATACTTTGGCTCATTTTTCTTACGAATTTTATCGTAGGAGAATTTACAGATTCTAAGGGAGTGGCATCGATGCAGACTTGTTTTGCAATTCCTTTCTGTATTATGCAAATGTTTATGTCATGTTATGTATTTGATATCTTACACAATAAACATAATAACAATATGACAATTGACTATAGACTAGGTAGTAATAAGTAA
>AgoOR43
ATGGATTCAAAACACGAAAAACAATATATTTTCAATATGAAGTTGGCAAAAATTATGGGCCTATATCAAATTTTAACTCCAGATTCAACTTCAATTTTTGGCTACAATATATATCACATTGTTATTGTGTTTTTTGGATCATTCATGTTCATCATATCCATGTTGTTTCCAATTGGTCTGCTATATTTAAGAAACGATATGATTGCGTTAATGTATTACATGGGTTGTATAAGCAATTTTATTTTATCCAGTTACAAAATGGGTAATATTCTTTATTATTCCAAGGATATATGGAAATGCATTGACGTCACAAATTTTTACTTTATTTCATACAAACATTACGATAGAAATTTATTTAAAAACTGGCAAACACGGTCCATACGAATTACATATATATACATTGTAATAGCATTATTCGCTTTTTTTTGTTGGATCTTTAGTCCATGCGTTATGAATAAATCTATCATTACTATTAGAAACATTGACGGTTCATATAGTAGATACCGAATGAATATTTTTAATATATATTTAATAGCGTCCCATGAAACATATAACACGAATTTTTACATATTTTATATTATTGAAATAATAGTTAGTGTTTGCTATGTATACTTTACTATAATATTTGATGTTTTAATGCTTCTGATATGTTTTGCGATATCTTACCAACTGGAAACAATAAGTAATACAATCAAATCACTCGGATACAATTTATCTATACAGGATAATATCGGTACTAAATGTGTAATCTTCACAGGGACTAGTAATTCAATACAATTAAAAGAGAAATGTGATATAATATATAACGATTTAATAACGATAATAACAGACCATCAACACTTAAACGATTTTTATAACATGTTTCGGTTAGTAACGCTAACTCAAATATTTATAGCTTCAAGTTCACACAGTATTGATGAAGGTGATAATGCAGATTCAATATTGTCATTTAAATTATTCATTGTACTCCCTCTCATAAATTTTCAATTATTTATGACTTGTAGTTTATTTGGAACTATAAATGAAAAAAAAGATTCTATTATTTTTGCATTATATAGTAGTAATTGGACTGATATGGATTTAAAAAGCAAAACAATTATTTTGTTTGGGTTGACAATGAATAATGCAAACCAGTTAAAAATGAAGTTTACAAATACCAAAATTGTTAATTTGGAAATGTTCAGTCATACGATGCGCTTTTGTTATTCAATATTTTCAATGTTGGTTAATTATAATAATAAAAAAAAAAATAATTAG
>AgoOR12
ATGGATTCAAAGGCATTGAAAATTTTAAGACTTACAGGCTTATATCAAATTTTAGATCCTAATACTGCTAAAATTGATGATTGTAATATATATCACATCGTTATTGTGTTTTTTGCATCGTTCACATTAGTTGTATCTATGTTGTTCCCAATGGGTTTTATTTATTTAAGAAATGATATCATCGCGTTAATGTTCTACGTTGGATGTATAAGTAATTTCATGTTATGCTGTTTCAAAGTACTCAATATTTTATATTATTCCAAAGATATATGGAAATTTATTGATGTTACAAAATATTACTTAACTTTATATAAACACTACAACACTAATGTCTTAAAAAACTGGCAAACAAGATCTACACGAATTATGTACCTATATATTATAATAATGTTTATTGGTTTTTGTTTTTGGTTTTTTAGTCCACATATACTAAATGAATCCACAGTTACAATTAGAAACATCGATGGTTCATACGGAAAATACCGATTGAATATTTTTAATTTATATTTAATAGTGTCAGATGAAACGTATAACATGTATTTTTATGTATTTTATGTCATCGAAATAATAATGCAAATTTGCTTTTTATATTTCACAATCGTTTGTGACATTATTATGATTTTGATATCTTTTGAAATAATTTCTCGAATGGAAATAATTTGTATTGCATGTGGATCATTGAACTACAATATAATATGTTCAAAAGAAGGTTCCAATCCAATAAAATCAGAGAAGAAATTCGATGTAATATATGATGATTTAAAAATTATAATTACAGATCATAAAACTGTCATAAGGAAGTTAAAAGAATATTATACAATTTTTCGGCCAGTTACTATTATTCAAATATTTATAACATCAAGTTCACACATAATTATTTGGTTTGTTGTTGCAATGAATTTTGGTGAAGGCGACAAAGGTAATTCTATAATCACTATTAAGTTGTTTGCTGTGCATCCTTTATTGAGTTTTCAATTATATATGATGTGTTATTTATTTGGATCTATGAATGAAAAAAAAGATTCGATCATTTTTGCATTATATAGTAGTAATTGGACTGAAATGGATATAAAATGTAAAAAGATGATTTTATTGGCTATGGAAATGAACAATGCGAATCATTTAAAAATGAAGTTCACAAATACCAAAATCGTTAACAAGGAAATGTTTACACAGGTAAATATTACATCACATATTTACAAGGTGAATTACAAAATGAATGTGTTCTATTACTTGTAG
>AgoORco
ATGGGTTATAAGAAAGACGGTCTTATAAAAGATCTCTGGCCAAATATTCGATTAATACAATTGTCGGGCCTATTCATATCCGAGTACTATGATGATTATTCTGGATTAGCCGTGTTGCTCCGAAAGATTTACAGCTGGATCACCACAATTATAATTTATTCACAGTTCATATTTATCGTGATTTTTATGGTCACTAAATCTAATGATTCAGATCAGCTTGCCGCTGGTGTGGTAACTACATTGTTTTTCACCCATTCGATGATCAAATTTATGTATTTTAGCACGGGCACCAAGTCGTTCTACAGAACTCTAAGTTGTTGGAACAATACTTCTCCTCATCCTTTATTTACAGAATCTCATTCAAGATTCCATGCAAAGTCGTTATCTCGAATGCGACAACTGTTGATTATTGTGTCAATAGTTACAATTTTTACAACAATCAGCTGGACAACTATTACTTTCTTTGGTGAAAGCGTATGGAAGGTTCCTGATCCTGAAACATTTAATCAAACAATGTATATTCCAGTACCGCGTTTGATGTTACATTCTTGGTATCCTTGGGATTCGAGTCATGGATTAGGTTATATCGTGGCTTTTGCATTGCAGTTTTATTGGATATTCATAACACTCAGTCACTCAAACTTATTGGAGCTTTTATTCTCATCATTTCTGGTGCATGCGTGTGAACAACTTCAACATTTGAAAGAGATTTTGAATCCATTGATCGAATTAAGCGCTACTCTCGATTCTGCAGTTCATAATCCTGCCGAAATATTTCGTGCCAATTCGGCTAAAAATCAACCAATCAATGGCGTTGATTACAATGGATCCTACGTGAATGAGATTACTGAGTATGGAACAAAAGGAGAAACTGAATTGAATAGAAAAGGACCAAATAACTTAACTAGCAATCAAGAAGTACTGGTTCGATCAGCAATTAAATACTGGGTAGAGCGACACAAACATGTGGTCAAGTATGAAAATTTAATTAGGGATTGCTATGGTTCGGCCCTTCTGTTTCACATGTTAGTGAGCACAGTCATTCTCACTATTCTTGCATACCAAGCAACCAAGATCAACGGAGTTAATGTGTTTGCGTTTTCAACCATTGGATACTTGATGTATTCTTTCGCACAAATATTTATGTTTTGTATACATGGCAATGAACTCATCGAAGAAGTTACTGTAATGGAAGCGGCTTACGGTTGTCAGTGGTACGACGGATCTGAAGAAGCTAAAACATTTGTACAAATAGTGTGCCAACAGTGTCAAAAGCCTTTGATTGTGTCTGGAGCAAAATTTTTCAATGTTTCATTGGATTTATTTGCATCAGTTTTAGGTGCTGTAGTAACATACTTTATGGTTTTGGTGCAGCTTAAATAA
>AgoOR17
Atggctacggcatcaccgtcggaagaagagtcgaccatcgtagacaataggctgttcaaagcgatctgcttgcatcaaattctcaatcccacccacggtagcaacagatacatacgttctcaggaaccgttttcgaaacatcaatctgcaattatggctacggcatcaccgtcggaagaagagtcgaccatcgtagacaataggctgttcaaagcgatctgcttgcatcaaattctcaatcccacccacggtagcaacaggtactacaggatagcgatcttggcgtgcatatggatgtcaatcgtcgtgcagatcacgcagttggtcggcctttactacgcggtcaacgacctacagcggttcgcgttcacgaccacggtggtggtcaacagctttctaagcctggccaaggcgtacgtattaatggcgaacgtggacaggctgcgcgacggcctggaagcggcccggtacgagttcacgtcctgcggatcccgtgaccagcgtacggtgcgccgggcccgagcggcgctgtccaccttagtccgcacttttaccgtgttcagttacgtcacgtgcttcttctggatgctaaacccgctgtcggcgatcggcgagttcctgccgttgaccaacgcggacggtaccgtctcccattaccgggttaccatctacaattattggttaccggtgtcggccacagtgtacaacacgacgaccgtctgggcgctcacctacgccatagaaatgacagtgtgtttttttaacgttaacacttggttgctgttcgacagctacgtgttgaccatgtgcttcacgttcaaagctcatttccgcaccttgtcggccagttacgcgaccatcggacacctagatacctttcgatcactgacgccacacgcctcggggtttttgaattggaaaaaaggtttgaacaagacacagaacaaatttaagtttaaacacgttcttattaatatattataa
>AgoOR31
ATGGCCATATTAAACGATCATACTGCTGCTATTCATTTGAAAATTTTGAAACAATGCGGATTTTATCAAATATTTGATTCTAACAGCAAAAAAATATTCGGTTGGAATATTTACAGACTTTCTTTTATATCATTAACAATAATAACCCAGTGTCTAATTGGTTTCGGGAATTGTGGGTTTTTTTTTGAGTTGGAAGACGCTATTAACTACATTGATTTATTTCTAATCATATTTTCTGGTTCATTTAATTATCTTATTCTATATAAAGTGATCATACTTATACTCAACAGAAAAAACATTTTAGACCTTTTGGACGTTACGTGTTTAAAATTTTTGAAAAGCAAACAGTGTTATAATAATATTGAAATACTGTACAAACATCGCAACAGAACTCTACAACTTACACAATTATATTTCAATTTCTGCATTTTGGTGATCATTCAATGGGtTTTTTTGTCCAATAATAATAAATTCATTCATAGTGGATAAAAATGACAATCGGCGTTTAGAGAACGTTATAAACAGACGCTATCCTATCACTGTCAACACTTACAATCAGTATTATGTCCTGTTTTACATAATCGAAACAATAATAGCAATAAAATCATTATACTTAATATTGATGATCGATATATTATTATTGTCTATTGGTTGGGCGATAACCGTTCAATACGAAGTATTGGCTGTTGCATTTAAGAACCTCGGACATGATGTTAACTTTCAAAAAGGTGAGACTACATTATTTAAAAAAATATATAAGAAAGTAAAATTATATTTTTCCATTGTGAAGCCTATTGTTTTAATGCACGTTGCTATTAGTTCAGGCTTATTCATAATGTTATCAAACTCATTCATTATGATTATATTATCAAAAGAATCATTTACTATCCTAATCGTAAACTTATTTAAAATCGGGGTTGGAATATTCTATATATGTCTACAATTATTCCTGTATTGTCATTTATTCGATAATATTAACCTAAAGAGAGAATTTGTCAACCTTGGAGTATATTCTTGTAATTGGACAAAGATGAATTTAATATTTAAAAAGCTTTTATTATTAACTATGCAGATGAATAATGCTAATCAAATAACAATGAAAGCTACAACGAACAAAATAGTTAACTTACAACTATTTTCTAATGTAAATATTAAATTTTTTGTTTTGAATAAGTCTTACAACATTATATCCGTCATGGTAAAAGCAATTAGTAAATAG
>AgoOR44
ATGAAAATTCACGACAATCACAAACGAAATTTCAATCTCGCGTTAGCAAAATTCATCGGGTTCTATCAAGTCGTGGACACCGAAAAAGTAACATTTCTAGGTCGTACGTCAACGTTCgGTACTAGTAATCTTCGTACTTCTCATTGTTTACGAATGTCTCATAGCGGCTATGATGTTGTTAAATGGTTTGTATTATTCCAAAAACAACATAACTGAATCCATACTCTATACCGGGTTTGTTATCAACATGTTTTACGCATCCTATAAGATGTACATCGTCCTCACACGCTCGAAAGACATATGGGATTGCTTGTCAATTACACAGTACGACTTCACGTTATACGACCACCGAGACCGACGTATAATACTGGACTTGTGGCGAAATCGTTCCATCTGGTTAACCAGCACATTTATGATATTTTCTTTCGTAATGGTAACCTTTTATGTGACGTGTCCGTTGGCATTTAACAACACGTTTATAGTGATGAAAAATCGCGACGGTTCAACCAGTACCTATCGCATGAACGTTCTCAATTTATATTTATTCATACCAGAAGAAGCTTACAATAACACCTACTTCAATGTATTTTATATCATCGAAGCGTCTGGCACTTACGTTTTAGTGTTGTTCGTCATTATTTTTGATACTATAGTGATGACATTGTGCTTGGCATTATCTTGTCAGTTGCATATGAATTTCGCTGCGTTCGAATCAGTTGGACATACATCTGTAGTTATTCTTAAAACAAATTATTTTTGTTTAGATAATAATGATAATATTGATAACAAGATTAAGTTACCTAATGAATATATTAATGGAATAGCTATGTACAATAACTTAAAAACAATTATAACGGACCATCAAAATGTTCTGAAGAAATATGACGAATTTTTATCAATATTCAAACCAATAATGTTATTAGAAATATTTGTCTTGTCGTATGCAATCATTGTACTTTGGATCATTTTTCTTACGAGTTTTATTGTCGGAGAATTTACGGAATCTATGGGAGTGACATCGATGCAGACTGGTTTTGCCATTCCTTTCTGTGTTATACAACTGTTTATGTCGTGTTTCGTATTTGATATCTTACACAATAAAAAAGATTCTATGACATTTTCTTTGTACAGTTGTAATTGGACAGAATTATTCGATATGAAATGTAAAAAATTGGTTTTTTTAACAATGGGAATGAATGATGCACATCACCAAAAATTACAATATACAAGGACGAGAATTATTAACTTGGAAATGTTTTATCAAGTATGTTTCACATTATCATCATAA
>AgoOR37
ATGAAATGGTTACAAGATCATGAAGTAGCGATTAACTTGGCTTTATTTAAGCGATACCAATTTTATCATATATTCAATCCAAACAGCTCAAAAATATTAAACTATGATAGTTACAAATTCACAAATGTCTTGTTTATTGTGGTCGTTACATCTTACAATATATTTTCAGCAATGTGCTTTTTTACAGATACTGTAGATACCATCGACAGTATTGATTTATTACTAATGATATTTATATACTCTATTATTATAATTTCTTTATTGAAAATTTGCGTACTTCTATTTAATGCGGATCAAATTTGGGATTTATTTAACCTGACGCGCTTCGATTTTTTATCAAGTAGACGGTGTCGCAAAAATGTTGGAATCCTATATAAATACCGTGATAGATCTATAACAATAACTAACTTATACCAAAATTACAGCACAATAGTATTCATTATATGGATGATTGTTCCATTGGTATTAAACACTTTTGCGATGACAGAAGGCCCAAATCAGCGTTACCATAATATTTTCAATATGCAGTATCCGGTATCCGCAAGCATTTACAATCATTATTATTACATATTTTATTTAATGGAAATAGCGATGGGAATATTTGTTTTAAATTATTCGATGATCATTGATAATTTTCTAATATCGTTATGTTGGGCTATAATTGCACAGTATGAAGTAATTACCACAGCGTTCGAAAATATTGGAAATGACTGCAAACTTGAAAACCTTCAGAAGGAGAAAAAAAATAATAGTTTTGAAGCATATGAAGATCTTAAATCAATAATAATGGATCAGAAAAAAATTTACACGTTAATTTGTTCGTCAGCTGAATCATTTTCTATTTTCAATATACTCAAGATCTCAACAGCATTTTTTGTATTTGTTATTCAATTATACCTATATTGTTATTTATTTGATGTTCTAAACGATAAAAAAGAATCCGTCAACTTAGGAATATATTCTTGTGATTGGACGAGGATGGATTTAAAATTAAAAAAAATATTATTGATAGCCATGAAGTTTAATAATGCTAATCAGCTAAAGATAAAAGCTACACCAAACAAAATCGTAAACTTACAACTATTTTCTAGTGTGATGACAACAACCTTCAACATTGTCATGGTTATGCTCAAAACAATTAATGAGAAAAATTGA
>AgoOR13
ATGGATTCAAAACACGAAAAACAATATATTTTCAATATGAAGTTGGCAAAAATTATGGGCCTATATCAAATTTTAACTCCAGATTCAACTTCAATTTTTGGCTACAATATATATCACATTGTTATTGTGTTTTTTGGATCATTCATGTTCATCATATCCATGTTGTTTCCAATTGGTCTGCTATATTTAAGAAACGATATGATTGCGTTAATGTATTACATGGGTTGTATAAGCAATTTTATTTTATCCAGTTACAAAATGGGTAATATTCTTTATTATTCCAAGGATATATGGAAATGCATTGACGTCACAAATTTTTACTTTATTTCATACAAACATTACGATAGAAATTTATTTAAAAACTGGCAAACACGGTCCATACGAATTACATATATATACATTGTAATAGCATTATTCGCTTTTTTTTGTTGGATCTTTAGTCCATGCGTTATGAATAAATCTATCATTACTATTAGAAACATTGACGGTTCATATAGTAGATACCGAATGAATATTTTTAATATATATTTAATAGCGTCCCATGAAACATATAACACGAATTTTTACATATTTTATATTATTGAAATAATAGTTAGTGTTTGCTATGTATACTTTACTATAATATTTGATGTTTTAATGCTTCTGATATGTTTTGCGATATCTTACCAACTGGAAACAATAAGTAATACAATCAAATCACTCGGATACAATTTATCTATACAGGATAATATCGGTACTAAATGTGTAATCTTCACAGGGACTAGTAATTCAATACAATTAAAAGAGAAATGTGATATAATATATAACGATTTAATAACGATAATAACAGACCATCAACACGTCATAAAAAAGTTAAACGATTTTTATAACATGTTTCGGTTAGTAACGCTAACTCAAATATTTATAGCTTCAAGTTCACACGTATTTATTTGGTCTATAGGTGCAATGAGTATTGATGAAGGTGATAATGCAGATTCAATATTGTCATTTAAATTATTCATTGTACTCCCTCTCATAAATTTTCAATTATTTATGACTTGTAGTTTATTTGGAACTATAAATGAAAAA
>AgoOR36
ATGGACAGCTTTAATGGACAAAATATTCTAATCAACTTTAAACTATTTAAGCAACTTCAATTCTACCAAATATTTCATTCAAGTGGGCTAAAAATATTTGGGTGGAGCATTCACCAGCTATTTTACATTGTGTTCGGTTTGGTTGGACTATGTATTCAATGTTACGGACTGTCTACATCATTTTTTAATAATTGCAAAAATATTAGCGAAATTGATTCTTTTCTAATAGTCTTCGCTTCCACTTACATTTATCTATCCTTATGGAAGTTATTCAAATGTTTGAAAGACAGGAAAATTTTTTTAGATCTATTTAAAATTGCGCAATTAGATTTTTTAACGACTAAAGAATGTACTAAATATAGTAAGTTACTATACAAACAACGTGAAAAGAACTTGAAATTTGCAAATAACTTCTTAATTTTTTCGTTCGTGATCTGCTTACAATGGTTCATTTTTCCACTTGTGATAAATGAGATAATAAATTTTGAAAACTTAAATATTCGTGCCCAGAACATCATGAATTTATGTTTTGGTGTATCCACACAAACGTATAATAAGTATTATTTCtATATTTTACTTACTAGAAACAATACCAATATCGATATCAGTTTTCATTATAATATTTATGGACACATTAATAATTTCAATCTCTTTAGCTATAATTTATCAACAAGATTTACTAATTTATGCGTTCAAAAATATTGGATATGAAGACAATCCTACAATAAATTATTATAATACATTTATATCAATTTTACAAGACCGACTTCGTCTTAATTTGAAAATAAAGTTATTTTATTCTATAATTAAATCAACATTTCTTTTGTCGATTGGTATCGAATCATTCTTTTTAATATTACTTACGTACTTGTTAATTTTGGTCTACTTGACACCGAAATCGGATGCAGTCCTAACCTTAATCAAAATCGGCTCATCAGCTATCTATATGTCTGCAAGGTTATTCATTTATTGTTATTTGTTTGACAGTATTAATATAAAAAGAGAATTGGTTAACTATAGTATATATTACTGTTGTAATTGGACGAAGATGGATTTAAAATTTAAGAAACTATTATTATTGACAATGTTGATAAATGATGCCAATCGAATGGTGATAAAAGCTTCACCGAAAAAAATCATTAATTTACAACTATTTGCTAGTGTAATAATTTAG
>AgoOR27
ATAAGTTTTACATCTATCAATTTTTTGTCTTATAATGGTCACCAAAAATATTTTCTATTGAATGCTCGAATAATATCATTAATAATTTCAAATGTTTTCGCAATACTTTGGGTTGCTTTTATAGCATTATGGATTTTCTCTCCAATCGTTATAAATGACAGTTATTTAAATATCAAATCCAAAAATAGTACATACATGCAGTATCGATATAATACGCTCAATTTATTATTTCCGGTATCGACCCAATTTTATAATGATAACTTTACCATATTTTATTTATTTGAGACTATAATTTTAATAATTTATGGATATTCAATGATTGTTTTCGACTGCTTGATAATTTCTTTTTGCTTAACCATCGCTTTTCAATTAAGAACGATCGCATCATCATACAGCACATTAGGATATAATCATACCAACAATCAAATTAAAAAAAATCAATTAATAAATGAAAAACCAATGGATTTATCTAACTTAATAGTCATAATTCAAGATCATCAAAAATTGACAAAGAAAATTCATGACATTTTTGACGAAATGCGCCCCATTATACTTTTTCAATTGCTATCTGAATCAATATTAATGTCATTAATTCCTTTAGTATTATTTTTGAATTCAAATAATGGTATATCACTAACATCAACAGAAAGTATTAAACTTCTCTCGGCTGAAATAGTTAACACTGGTCACTTATTCTCAGCATGTTATTTATTCAGTCTAATAGATATATATAATGATACAATAAATTTTGCTTTATATAACTGTAATTGGACAGAAATGAACATTAATTTCAAGAAATTATTATTGTTTACAATGCAAATGAATAACGCAAACAACTTTAAACTTAATATTTCAACAAACATTATAGTCAACCTAAAATTATTCACAAATGTTATTCATTTTACCTACAAAATAATATCAATTTTAAAATCAGTAGTAAATTAG
>AgoOR16
ATGGACAGCTTTAATGAACAAAATATTCTTATCAATTTTAACCTCTTTAAGCAGCTTCAATTCTACATATTTTATTCTGATGGAACAAAAATCTTTGGATGGAACATTCACCAGCTTTACATTGTGTTTGGTTTGGTTGGATTATGTATTCAATGTATCGGATTGTCTACATCATTTTTTAATAACTGTAAAAATATTAGCAAAATTGATTATTTTCTAATGGTCTACGCATCCTCTCAAATGTACCAATCCTATTGGAAGATATTCAAATGCTTGAAGGACAGGAACAGACTTTTAGATCTATTTAAACTTGCGCAGTTAGATTTTTTAAAGTCTGAAGAATGTGCTAAATATAGCAAAGTCCTGTACAAACATCACGATAAAAATTTAAAATTTTCAAATTACTTCTTAATTATTTCGTTCGTGGTCATCATACAATGGTTCGTTTTTCCACTTGTGATAAATGAGATACTAAATTTTGAAAACTCGAATGTTCGTGCCCAGAACATAATAAATTTTTGTTTTGGCGTATCCACACAAACGTATAATAAGTATATTCCTATATTTTACTTACTAGAAACAACAGGAGCAGCGTTAACGGTTTACTTTTTGACTATGATCGACACATTAATAATTTCAGTCTGTTCAGCTATAATTTATCAACAAAATGTTCTTATTTATGCGTTCAAAAATATTGGATACAAAATAAAACTATTTTATTCTATTATGAAATCAACAATGCTATTGAACATTGTTATCGATTCATTTTTTTCTATGATCTTCACGTACTTGTTTATTTTGGTATGT
>AgoOR14
ACAAAAATCTTTGGATGGAACATTCACCAGCTTTTTTACATTGTGTTTGGTTTGGTTGGATTATGTATTCAATGTATCGGATTGTCTACATCATTTTTTAATAACTGTAAAAATATTAGCAAAATTGATTATTTTCTAATGGTCTACGCATCCTCTCAAATGTACCAATCCTATTGGAAGATATTCAAATGCTTGAAGGACAGGAACAGACTTTTAGATCTATTTAAACTTGCGCAGTTAGATTTTTTAAAGTCTGAAGAATGTGCTAAATATAGCAAAGTCCTGTACAAACATCACGATAAAAATTTAAAATTTTCAAATTACTTCTTAATTATTTCGTTCGTGGTCATCATACAATGGTTCGTTTTTCCACTTGTGATAAATGAGATACTAAATTTTGAAAACTCGAATGTTCGTGCCCAGAACATAATAAATTTTTGTTTTGGCGTATCCACACAAACGTATAATAAGTATATTCCTATATTTTACTTACTAGAAACAACAGGAGCAGCGTTAACGGTTTACTTTTTGACTATGATCGACACATTAATAATTTCAGTCTGTTCAGCTATAATTTATCAACAAAATGTTCTTATTTATGCGTTCAAAAATATTGGATACGAAAACAAATCTACAATAAATTATTATAAAACATTTATATCAATTCTACAAGATCAACTTCGGCTTAATTTGAAAATAAAACTATTTTATTCTATTATGAAATCAACAATGCTATTGAACATTGTTATCGATTCATTTTTTTCTATGATCTTCACGTACTTGTTTATTTTGGTA
>AgoOR18
AACAATAATACATTGAATTGTTATGATGAACTGGTCAACCACTTACAAGATAATCAAAGAATAATTAAGAAATATGATGAATTTTTTGAAGTCATTAAGCCTGTGATACTGTTCCAAATTATTGGTGGTTCATATACAGTAATAACCTTAACATTTCTCACTTCACTGGTAAGCGTTTTAGTTTTCCCAAGAAAAATTTTTCATATATACATAAATACATTTTTAAATGTTTATTTATTTTTATTTTTATTAAGACGTATCTTATGGGGTTTTCAATTATATCCATACCTTGCGGTGAATTTTGGATTGTACAGTAGTAATTGGACTGCAATGGATTTAAAATTTAAAAAGACTCTATTATTGGCCATGAACATGAATTCGGCTCACAGGCGAGTTATGAAGGTGATACCAAGGTCTATCATAAATCTAGAATTGTTTGCAAAGGTATGA
>AgoOR19
ATGGGCGTGTTGGTCGTCAACGGGCTCATGTGCCTGCTCAAGGGCTACATGGTGGTGGCCAACGCGGACCGGATGTGCTCCACGCTGGACGCGACCCGGTACGCGTTCACCGGTTGCGGTGGCCGCGACCCGTCCGAGCTGCGCCGGTGCCGGGCCACGCTGTCCACCATCCTCCGCACGTTCGTCGCCCTCAGCTTCGGCACGCTGGTCGTGTGGGTCATCATACCGGGAAAGTACGAACTGTTTTTCCGAATCGTTCGACCTGTAGTTCTACTTCAAATCGCTAATGGCTCGTACTCGATAATCACGTTGATATTTCTTACCTCAATAGCATATCTCAATGGTGATTCGATTGTGTCTCCAGCAATTTTTAAATTAGTCTGCGCACTGATTTCGCTCACCATTGAACTGTACATTTATTGTTATGGGTTTAATCACATAGAAGATGGGAGATCAACAGTGAATTTCGGATTGTACAGTAGCAATTGGACAGACAAGGATTTACAATTTAAAAAAACTTTGTTGTTGGCTATGACCATAAATTCTGCTCATAAACTCAAGATGAAGGTGTCACCAAATTCCATAGTAAATCTAGAAATGTTCACTCGGGTGATGAACATGTCGTATACAATAGTGTCTACATTACTGAGTTAA
