# Supplementary material for: Molecular Characterization of the Aphis gossypii Olfactory Receptor Gene Families
Source: PLoS One. 2014 Jun 27;9(6):e101187. doi: 10.1371/journal.pone.0101187 (PMC4074156; doi:10.1371/journal.pone.0101187)
Supplement: Supplementary Material S2 — Sequences of putative AgoIR genes. (FASTA) [file pone.0101187.s002.fasta]

>AgoIR1-C
atggaaaacttgctgtcggcaatccggagaagtaacttgatgtcccggaacgtcgtgtacgtgttcttatggttacggtcgcccgtcagccgaacgttcaagaccgatatattggaagcgatgcgcgtgtgcgtcatcaccagccccagaccgggattctaccagatttattacagtcaggccagcgccagacccggatacggatcgacactgaaaatggtaaattggtggtcagcaatggatgggttggtgaggtttccgctgttaccgccacccaaacgagtgtacaagaacttcgaaggcagatattttaacgttccagttttacataagccaccgtggactttcgtcgaatatctgaacgacagtttccgagtagagggtggacgagacgataaactcataaatctattggctgacaagctacattttcactaccagatttattacagtcaggccagcgccagacccggatacggatcgacactgaaaatggtaaattggtggtcagcaatggatgggttggtgaggtttccgctgttaccgccacccaaacgagtgtacaagaacttcgaaggcagatattttaacgttccagttttacataagccaccgtggactttcgtcgaatatctgaacgacagtttccgagtagagggtggacgagacgataaactcataaatctattggctgacaagctacattttcaattcaaatatatcgatcctcccgatcgtacacaaggttcaggactcgatcaagggtcatccatgcaaggagtattgggtttaatatggcaaagggaagcagattggttcgtcggagatttatctataacatacgagcgcaacttggttgtagatttttcattccttacattagtcgacaatgaagctttcttgacacacgctcctgggcgtttaaacgaagcattttcactcataagaccatttcattggtcggtctggccattgttattgatcacagtaattttttccggtccaatactttacatattggtcgacacgactgatggccatccccaaggaaaatctatgttatattggaaatgcgtgtggtggtctgttacggtgtttttacaacagggtaatgtattacattaa
>AgoIR2-N
cctgaaatcactgcaactaagtttggtcacacaattgatagcagagtattcatagtaacaattggatctaaatggcaaatacaagaattcttcaaaagccaagcatcccaaaatattatgaacttattgattgcttccgctggaccagccttacaggaaaaaaacaaaaatgaagtagctgatatcaaattatatactcatgaaatgtacatagacggtttagggagcagtgtccaaataattttaacaacgtggaaactgaatagattcacaagaccggaggttaacttgtatccggttaaattagttaatggattttggggacatcgatttattgtgtctgccatcgaaaaaccgcctttagtatttcgaagcatcgacaaaattttaactcaagaacagtccatattgtgggacgggatcgaaattcgattgatacaattacttgcgggaatattgaatttcacgttggaaatacacgatgcaactctttcaaaatccagggatgaatctgacgatcgtattattggagatttagtgacttccaaagctgaactcgggatttcaggtttatacatgaccaacgctcgttattcaatggttgatttttctcctgttatcatgcaagattgtggtacattcatgtcattgggatcatttgctttgtccaagtacagagcaatatttggtccatttcattggagcatttgggttatggtggtgatcacttatatggcggctatatttcccatagcgtttacgaataatcgtaatgtgaagacgctatgtaagagtcccaaacaactagagagcatgtgttgttacatgttcgggacgtacacgaatctgtttacatttaaagacgtcaagtcttggaccaatacgaaaatgggatcgaccagactctttattggaacatattggatttttacgattattattacgacagcctacaccagttcgataatagcattcataacattaccagcacaacctgtgatagtagattcatcataccaattggttgatcaacgctacagagttatgacattagataagggtggttggcaatattatcttaatattaccaatgatacaatgtctaagaggctaatatcaaatataaagcttatgaataatttagaggatgcaatagattacattgtcagaaccaggttcatattagactacgcttttctgggttctaaaatttcactcacttatttataccaaaacaactacatacagaagtacaaaaacaagaaaatattccttcatgttgcttcagagtgttatgttccatttaatattggtgtggcttataaaaaacattttttatttcgtaacatatttaataatttcatacttcgagcacaacaaagtggattaataaccaaaataattaaagatattgaatgggaaatcatacaaaagtctggagttagaaatccaaatttaataattgctcctgaagaccgtcaacttgcgttagatgatgtacaaggcatgtttgtactattgggcggaggcatattgctagctacttttacactgataattgaatatgtgaagcgcaaaagagaaaagaggaaaattacacaaatcaaaattaaaaatcatcagaagaaaaaaaaacgttctaaatctttaactgtcgcagaaaatactatagctgaatctattagaccgttaactacattttaa
>AgoIR14-F
atggtttcgatcttcattgtatcatactgtgaagatatttgggatttatactataaagctgaattcgaaggattaaatggattactatatatttcaataacagatactaactgtccgagactaccaaccgacgaggcaattactattcctttgactacccatgattcggaattatctcaaatgatattggatttaagaatgtctaacgcattttcttggagatcagcaattttaatgcatgataattctattggtgatagcattgttcaacatatagttacctcattgaccaaacactatccaagtaatattttatcaccatccgtagctatatttgaaatctatacgcaaggatctgaatggaaaaggagaaaattatttatggaagaacttgaacatttcttaaaaatgagtgaaattaattcaaattttatttgcattgttagcattcattatgtacctttaattctagatgtggctaaatcattgaatttaatgactgctgaaaatagttggctaattattatcccagatatagagtcgtctagaagtaatgtatcatcatttacaagtctattgagcgaaggagaaaacatatcttttatatacaactctacaaaaacagattctaaatgtgtctttcgtttgaacgaatctggagtatgtgaaacatgtccaatgtggcacattgattctggtgttacatggggccaagaatattttggccatggatgttacattcttccagttggttattggaatacaaaaactggtttaaagctaactgaaccactttttcttgcatttggcgaatgttataatgtcattgttatatctaactcggatcaaacaaatgctactagaactttattcactcaaaacaatatattagatgaacatgatgctgtggtctcaaaaccaatatgggataaaatgatagatctcattcgatccgaaaaaacttggttgtgcatagctattgtggttggtcttatgggccctatattgaatgtatttcatgtcttaagtccatactatgaatatcacaacataacaagaaaaggaggtcttaactcaccattaaattgtttttggtatgtttacggtgcactgttgcaacaagggggagctcatttacctgatgcggacagtggtcgattagtagttggcacctggtggctattcgttttggtcatcgttaccacgtacagtggaaacttagtggcgtatttgacgtttccccaaatggatacgatggtgtctaatgtggctgatttgatggctcgtaaacctcaaggttattcatggggaataccgaaatcatcaaatttacattcgttactcacctcattacccgacgatacaatggtcaaagaattaattaaaaatgcagaacaccacgaggggttgtcacggccagttatagaaagggtgagatctggtaaacatgcattcattcaccgtcgaaccaacctgatgtacattatgaagaacgatttttttaaaactaatagatgtgactttgcaataggaaatgaagatttcgcagaagaaaaattggcaatgatgttagcaaaagaaagcccttatcttagtagaataaataaagagatcgaaaaaatgcataaggttggtctaataaataaatggttggtggacactttacccaaaaaagatcaatgttggaccaacacacaattagaagtaacgaatcataaagtaaatttagatgatatgcaaggatcatttattgttttgttattgggtgtattatcatcattggtgtcatttttatttgaatatatgttagacaaatatataaatcggcgtcaaatagtaataacaccatttataaactga
>AgoIR9-F
atgaaacgtagtgcaggtgctgtggtcgcggtggtcgcattgctgcaggcggccgcggccgttggcggcccgacgacgcgacggcggctgcgggacctggcgctggacgacgacgctcaccggatccggctgtcccgtctggccgggtccgtcaacaagattatcgacgagtacttgggcaccaggtcggtggtgatgttcgcggacgaggtggacgtcagcgagctgggccagcggctgttggtcgacatgggccaccccaggctgctggtgcaatcgtcggcggccacggacgcgcggctggccaacgggctggtcgtgtacctggaacccgaggccagagcgcagcgccgggacggccggtcggccgattacgacgcggtgctgggccggttgccgtccagcgatcactcgcggcacatggtgctgtgggaaggctctcagcggccgggcgaccgcgtcgacctgcaccgcatccagatgctgttcgaggcgttctggcaccatcagctggtcgacgtggccgtcctggtgcccgtgtacaccggaagcatacgcgtgtactcgttcaacccttacaccggatcccggtgtaacggggccggtccgccgatcatggtcaacgtctggagcagctcgacggacgctttcgtcaggcccgacagagtattcggattggacaacaagttgaaagacttgcacaaatgtccgttgaaatgcttgggcatacacaggccacccgtgtcaacggtagtgcaaacagagaaaggcttcaagctgtcgggatcaggtttacgcattatcaatttcattcaggagtatatgaacttcaccggtattgtaaccatggctgtaggccattccggcgtacatttcgtctccgagacagccttatcggacaacgatagttcaccgattggtgtgaaagtgaaacataaaaaggtggacttggcgttcggacggttcacgagaatttttgacagcgagtccgatgtggagttcatcaaggaagaccagatggagtgtttcacttggggcttgcccagtggcattggtcacgatccaacgctgtggatcaattacgtggcagaattttcactagtcacatggatattaatcataatgagcataatattggcgtttggcgttgtcgtcacactttcacagctcacgtccatgctgaaacagccggcggcgacaatctcgtggagtccattattcattctgttctacacatacggtacattcatcggtgctcccatcaaggtgacacccaaatcctgcgcacttcaagtatttctatccaactggttattgtacagccttgtagtgacgagcgcgtaccaagcgtacttgggtagtctgataaccataccacaaacgatacccgaaatcaacgaccagcacacattgttgaagaccgacttaaacttggtaggtagacaagacatgtactatctaataaactcgtcggcgggctcaagtaacgatttcaaagagttggtcgatcgctatcaaatattacctcccgaagacttcagtcatttcatccagaggatattattgaaaagagacacagccgttcttgcatccaaacgcgaattaatattttatgcacaaagatacaagaccatttttaacgactcgagacacctacacgtcttgcccacatgcacaatcgagtcatactcatcgacatttatgcttcgaaggggatcaccgtttcggcatagaattagcaccattatgtcacgactctcagaaacgggtataatgcagcaatgggatagggaaaacctcagagaagaacaggtacacaatattgtatttaccgaggatacgattctttctatgtcacaatctttcggagcgtttgtagttttgttttttggtttgtttttgggcttctgtgcgtttattggtgaaataattgtataccttataaacaaattttgcataagacatacaaaacaaataatgttcataaattaa
>AgoIR13-F
atgtactacggtttccgccgattcgatgaacatggttatacgagggcttggaagaaagtcggcaccatcggtccgtctagtaccggcggacaattggtcaagttggattcggtggtatgggccggcggaaaaatggtgccggcctctgatctgggcaggcgggctgtgtacagagtggttaccgctattggaccgccattcgtcatgcacgcgccattgcaacaggatcgccagtgtctacgtggtatacaatgttaccaaatgacgacgactaacaaggacaacataacgatgatattaaaggacgtcaagttggattcgaaaaaaaacgcgacgctaccgaacacgtattgctgttttgggttatctatagacctactggaaaaaatgtcgaaagacttggaatttgattttcacctgtacttggttgctgatggaacatttgggtctcagaagatccattggaatggagtggtcggtgaactcgtgtccggaacagcacacatggctttctgtccgctgagcgtcacgtctacaagatcgaagtgggtggacttttctacgccatatttctacagcggtgtgtcaatgatggttgccccgaagagaaagaccaatgttccactgctcgcgtttctgttaccactaagtccgagcctgtggatcgctatatttgtgtcacttcacgtaactacagtggcagtggcattgtacgaatggttcagtccgtttggcttaaatccctcaggcagacaaagatccaaaaattttggtatgccttcggcgttatgggcgatgtggggactactctgcggtgctctcgtcaattttaaagcaccgaaatcgtggccaaacaaatttttaattaacatgttgttgatgaaagtcggatcggctaaatcgtcgtctgcagaggtttatttaaaagacaaaaatccacctctatggcaacacgttcaaaaatattctgttcccgatacagcgtcaggcatgcgaatgttgagaaatggcagtttggacatatttatcggtgacaaacccattttggactactatagtggaactgatcatgattgtaaacttcagacacatggagatccactttatgatgacgtttacgcagtgggcatgactaaaaacttcattttaaaagaaaaggtgtctgcagctgtttcaacgtatataaacaacggttttatggatatcctacaaaacaaatggttcagtgatttaccttgtgtcaaccgtcaactggaaacatcagatattggacaaccaacaccattgggcgtcgatgcatttttaggtgttttccttatgttaggttttggaatattagggggcgccatcatcctctgccttgaacacgctttttatcgctacgcgttacccatacttcgacaaaagccaccagattcgatgtggagaaatccaaatataatgttcgtcagtcaaaaactacacagattcataaataacgtagaactaatatcgccacagcacactgctaaagaactagtgcacaccctaagacaaggacaaatcgcatcgttgtttcaaaaaagcgtacggcgagtgagtttgccttttatgcaccctcaacacgcacagaaagagttcgagcgtagaaaacggaaaggtcaattcttcgaagtcatcgaagagattcgaagaatacaaagggaagagagggacaacaaaaaacaaaacgtcagattgacattatcaaactctccgaccgccggacagtctccgaagcgaacgacgtcaaaatttttgtcaccagccaggttgagtctcggtagacgttacagcaaacagaggtcacggagctcggggaacttgagtatccgtcggtacagcacggacgtagctagttattcagagaccgtaggcagacgactgagtcaaggagcgtccaacagtccgccggacttcaacacacgaaaacaactgatcagacggtcttcgggaaaccccagtccagcggattccagcaggatgagcatattttcagcatctgaactaatcggggcaaaacttagcaacaataacttatatgtggaaaacgatctaccacgcagtcccaaccttctgtctccaggcgtattttttaggtcgagtttttcgtcagacacctcgtcgtcacgacccgacttgggtatacaatcgcggaaatcaagctattctcagggaccaccccgggtggtaatcaacggtgagcagtcgacccgtcgcaaatcagatgatgagccaccggccacgttgccgaggatcatggaggtaaagagggctcgccggtctagcgacggacaccgaccgaccaagaaccgcaagactgtggaggtgttccgctggcttaggcaagcgcctaaaacggagctggaagcgctgagcaagatgcctgaggacgagatcaagcactgcataatccaagcgcttaaggacaaggacccgacttga
>AgoIR8-F
atgcggacttatgcaggtgtattaacacaaaatgaaaatgatacgaacttcattcaactgaaatcaatattgacaaactatgataatatctcgatcgaacctattttaaacgaccagccgaacaatattactgataaattttgcaatgttgcgtcaaataacacattggccattattgatctcctcaatccatcgtgtacaacatgctggaaaataagtaacgctaatgctatggcctattttcgaactgacttttcctacattcaaccagcaatccaattaattgaatcatacgttacatggttgaatattaccaaagaaattacattcgtattcactaaccaagaagatgcagatcaagccgttacctatttaacttcaggaaaatcatccttaagagctattgtcttaaataaactaacgtcgaatgaaattgatcaacttaagaatacgaaaattggtattagacacgtagctctaataggaaataatttggattcatatgtaaagacaataaatcaagagaaattaataaaattggatgaatcgtggataattgttacaaacgatacaagcaaatataaacttgaagcggcagtgacgcttatgaagttcacatcgtgggaaaatggacatacaaataaaacgacgcgtgctagaacattatttaacttcattttctactttcttggccgtgtatcacgagatcgtttaaaacttaattgtaacatgaattctgacatgttagtgttaggaaaacgaaaagaaactgaagatatactgaactcgtacgaatacaaaaatgagtttcattacgacatcgatactaaactaatgacgtacaacgaacaagcaacgatactaaaattcagcccggacggtgtacctaatcaattgggtacgtggaccataaatggaggtttagaaatgaaatacgacgctttgacagtagtcagcggacgccgattcttcagagttggaactgcaaagtctataccttggacgttcatggaagacgagtggaaaggttattgcattgatctaatcgaaaaactatctatagaaatgaatttcaaatacgaactagtcattaaagaccaatttggcgagctcgacccagtgacgaacaaatggaacggacttattggtggacttgtggatggagaactggatattgttatagctgcgctcaccatgacatcggaacgagaagaagttatagatttcattgccccctactttgaacaaacaggaatatcaatagtgatcaggaaaccatccagaaagacttctctgtttaagtttatgacagtgctgaaacccgaagtttggcttagtatcgtagctgctctggccttgactgcgttcatgatctggatactagacaagtattcgccgtacagtgcacagaataacaaacccaaatacgaacaattccggcatttcacactcgtagagagcttttggttcgccttgacttcttttacgccccaaggaggaggggaaacgccaaaagcgatcagcggccgcgtcttggtcgccgcatattgggttttcgtcgtcctcatgttggctacgttcactgcaaatttggcagcgtttctgacggtggaaaggatgcaaacaccagtacagtccttacaacaattagctcgacagtccaggatcaattattcggtgattgacggtagcgacgcccatcagttttttcgcaacatgaaaatggcagaagatattttatacaagcaatgttgggtgttggaagtatcggaaaaacttaagatgcctagtagcgtatggaaagagatagcattaaatcaaacaaacaatcgaaaagattttcgagtttgggattatccaataaaagaagaatatggacaaatattagcagcaatagaaagaactggaaccgttccaaacagaacagtcggatatcaaatggtgaccgtatggaaagagatagcattaaatcaaacaaacaatcgaaaagattttcgagtttgggattatccaataaaagaagaatatggacaaatattagcagcaatagaaagaacaaaatcagacattgagtatgaagtttataacaattgtaacctgactgaggtaggcgaaatatttgcggaaagaccatattcgatagcagtccagcaaggaagtcttatacaagaggaaattagtagaaagatattggatttgcagaaagatagatttttcgaactattgaacgccaagtattggaatgcttccaaaacaagcacatgtccgaattctgatgatagtgaaggcatcacattagagagtttaggaggcgttttcatagctacattagttggcttgttgatagcattaattacacttgcttttgaagttgtctattttaaacataaacgcgcaaagatagctgaagttagtgttgttaataacaccattcataaggataagctattatacggtcacgagttattcatgacactaggcagaaattcaaattcagatgatcaaacacgttgggcaaacaagatcaaactagactcaactacaggccgactaaacaatgcattattttttcgtagaaataaatttcaaaattaa
>AgoIR7-F
atgaattgctcttatggagagataaaatggaattcagaatttgaaaatttagctgtagatataacgtataaatggaaagatacggctacttgtttgaatttaatacttgatcattaccatgatggtatattagataaaggattttatacagctattgctggaataccattatttaaaacattagttgacgactcggaggatttaatgtctccaaattttcaaacctggcagattttaaataatgttagaaaacaaggatgcaacatgaatataatattcattcttaatgctgatcaaacaatgagattactaaaatttagcgataaaaaatatcgtttaaaagaaatgtatgaattatccactgttccttatcctgctccaatcaaagggacattggttacactaagactagatatatggaataaaagaaattttcaaaaaaaaacggatttatacatagacaaggtttcagatctacaaggaaatttacttaaagtagtaacttttaattatattccatctgcaataaaaaatccattaatgaatgaaaatgatgaaaattctggttataagaagggtttagaaatagaggttcttagaacactaggaagtgcaatgaattttattccagttatatatgaaccactaaattggcgtacagaacaatggggtaaaaagcaaattaatggaactatatcaggattgctaggagaagtatggtctgctcgtgctgatttagcactgggcaatttacattacacaccatatcatctaaatattttagatttatctataccttacaatacagaatgtctaacattcttaacatttgaatcaaaaacagataactcatggaaaactttgattcttcctttcaaattaaatatgtgggttggcgtacttattacacttcttgttggaggctttttattttatgcatttgctacagctcataaacatattgaagataatgaaaacttaattaaaatgatacaatgtgatattcagaagacaaaaatattagaaaataaacctgaactattaacagaaaataaaacaattataaaaaatatagatattataaaacatacagttaaatatccaaaaataatcaaagaacaaaaatgtatcaacgaacaaacaaaaaataatcaatttaacaacacagatgtaactggattatatttatttgaaaatatagagaatagtattttgtatacttatgggatgttagtagctgtatcattgccaaaagtacccagtggatgggccataagaattttaacagggtggtggtggatttactgtttattagttgtagttgcttacaaagctagtatgacggcaatcctagctaatccagataccagggttacaattgatacattggatgctcttgctgagagtaatataaattgtggaggatggggagaacaatcaaaagaatttttcatgacgtctctagataaaactggacaaaaagttggtcaaaagtttcaagaagtttatgaagttgataaagctattgatttggtatccaaaggacaatttgcttactatgataatatacattttttaagatatgtaaaagtgatgcaaaataccaaaacatatgaacaaaatgttcaattaataaatggtacacgcaatgatacgagtaatggagattttacactacatataatgtcaacatgtataattaatatgccaatatcattaggattacaaaagaattctccattaaagccagcagttgacagattcttgagaagagttatagaagctggattagtaaaaaaatggttaaatgatgttatgtcggatacagtaatactcgaagaaccacagcaaatcgaagaagttaaagcacttatggatcttaagaaactttatggggcacttgttgttttggttgcaggttatattttaagtatattggttttgttaattgaaattggttattggtatggagtggtaaaaaaagatccactttatgatgaatattcattaaactgttattattcacagaaataa
>AgoIR3-C
atgttttgtatccagttttcaagaggtgtttattccatgttgggaagtgtcaacccagattcatttgatacattacattcttatagcaatacattccagatgccatttgtgacgccatggtttcccgagcaagtattgtcaccgtcatcagggatgttggactatgcggtcagtcttagaccggactatcatcgcgccatattggatactgttcgatattatggctggaccaatataatttatatgtatgactcacatgatggacttttacgtttacagcagttgtacgaagctctagaccttggtccaaacagtcttaaagtggacatggtcaaacgtattcaaaatgtatcagatgctttaaattttattcatcaagtagaacgagtaaacagatggggcaataaaagaattgtgcttgattgcccaacactcatggctaagcaaattgtcgtgtcacatgtaaaagatattcaattgggaaagagaacttatcactatttactcagtggattgataatggatgatcattgggagacagaagttatcgagtatggtgctataaatataactggatttagactgttggatatgaaccaatggtcagttaaacattttctatctgagtggaaaaatttagatcctaacacttcacctggagcaggaaaggatacaatttcggcacaagctgcattaatgcatgacgcagtactggtccttgtagaaaccttcgataagcttttatggaaaaaaccagatatgtttaagatgaacgcaaagagaacactttcaaacggcaattcatctatgtctggtatatcgtcctctcaaattcttggtctggactgtaacaatggtcgaacttcaggaaatcaatgggaacatggtgaaaaaatttcacgttttttaagaaaggttgtaatggaaggactgaccggacatataatgtttaacgatgatggaaaacggtataattatacattacacgtcgtacagatgacaattgatagtactataacaaaaatcgcagaatggtcggatacagatggttttaaaacagtggttagcaaaccagaaagagttcacacctcaggacattcacacaaaggtaactctacattgatcgtggctacagtaatggaagaaccatttatcatgtttaaaaagcccaagtatggagaatccttagcaggaaatgatagattcgaaggatattgtaaggatttaactacattattggctgataaaattggagtaaaat
>AgoIR25-F
atgtataaacaatggagaaatttagacggagaacaacaaaaatatctgatacaaattagtccacctgcagatcttataccagaaattgtaagaagcattgtggtagcacaaaatataacaaatgctggaataatgtttgacgatacattcgtaatggatcacaagtataaatcgttactacaaaatattccaactagacatattatagcggctattgacgacactaccagtattaaactgcatttgactagattccgtgatgtagatatagtcaatttttttgttttgggaaaattatcaatcattaaatcggttttggaccacgccaattcaaataaattatttggtcgaaaatatgcatggcatgtcattacacaggataaaggatcactcaaatgtggctgttctaatgctactattttatttgtaaaacctgagccggatgctggaagtcgagaaaaattgtcaaatttaagaactacatatggtttaacatcaacaccagagctgaaagcagcattttattttgatttttactatcgatccttattagcgatcagatcgatgatgaatagtggtgaatggccaactaatgtaacctacacaacatgcgatgaatacaatgaagagaatccacttccgagaagaaatgtcgatttgagaagatatttaaaagacatgacagaaccaccctcctacgcgccatttttaatagatacgaatgggcacagttatgaagagtttacaatgagactagaaaaagttacagtattaaacagtcaatcagtaagtgctgaaaacgtgggctcgtggaaggcaagtcttaattcaccgatcgttgtaaaagacgccgcaaatatgacacatttttccgctgtcactgtatacagagtagtcactgtattgcaaaatccatttatgatacaagttgatgacgaagatggcaaaggtgtaaaatttaaaggttattgtattgatttaatcgaagaaattagaaaattaattggttttgagtatgaaatttatatagcaccagacaacaattttggtaatatggacgaaaatggacaatggaacggaatggttaaggaacttgtcgaaaagagagctgatattgcattgggttctctatcagttatggctgagagagaaaatgtcgtggattttacggttccttattatgatttggtgggaataacaattttaatgaaaaaaccacaaactccaacgtcgttatttaaatttcttacagttctagaaaatgatgtatggatgtgtatacttggtgcttacttttttaccagttttttaatgtggatatttgatcgctggagcccatatagttaccaaaataacagaaataaatataaagatgatgaagaaaaacgagaatttaacttaaaagaatgtttatggttttgtatgacttctttgactccccagggtggaggtgaagctcctaaaaatctttccggcagactagttgcagcaacatggtggcttttcggatttataattatagcatcttatactgctaatttagcagcttttttgacagtttctagattggatactcctgtggaatcattggacgatttatctaaacaatataaaatacaatatgctccactgaatggttcatcagcaatgacttattttcaaagaatggctgacattgaaacacgattttatgagttgagtattaatatttttttaaatattaatagaatatggaaagacatgagtttaaacgacagtttgagtgaagtagagagagcgaaattagctgtttgggattatccagtaagtgacaaatacacaaaaatgtggcaagcaatgaaagaggctaagcttcctaacactttagaagaagcaatcgaaagagttcaaagttctaaatcatctagtgaaggattcgcatacttaggagatgccactaacgacattagatatcaagtaatgatagattgccatttacaaatggtcggtgacgaattctctagaaaaccatatgccattgctgttcaacaaggatctccgttaaaagatcagttcaataatgcaattttattattactcaataaacggaaattagaaaaattgaaagagacttggtggaatctgaacccggaaagaatacaatgtgaaaaacaagataatcaatctgatggcatcagtggagtttttattgttatatttgttggaattggattagcttgtttcacgttggcttttgaatattggtggtataaatacaaaaaaagctcaaaagttgcaaacacaatgaatccgaaacaaatggccatgaataaaggtggtgaatttacatatccggtggtaccgacatttaatacaacttctggaatgagatcgagaagtattattcaaggttttagacgatctgttggtcagtcttcacctaaacaaaaataa
>AgoIR6-F
atggattacattaatgtagtattgctgtttttggtcacatatacgatatctacaagtcaactcgacagtaattttgatgcacaatataaattaatggatcaattcttaacgatcaaaaatctagacactgctcatttgtacacgtgttggtctcaatcagatcgaataaaagctatgaaaaaattcaatgaaaaaaaaatagcggtcacataccgcaataaagaagatttttatgggaactttaatttgaatgatttgtttacaataacagtgtactctcctttgcttggaataatcgtcgattggtcatgtaatgatgacccgttattcaagttttccgcaagttggttatggagtgcaagttatcattggctaatgatgatgagcgaaaaatcaaataacattcaaagttttttaacatcaaaaaatgttaacctcactatcagcagcgaaattttattagcatatcctattatgatggatggcgttattactaattggcatattttcgacatttatcgtacagctttcgaacctagaggaaaactaatgattgatgttgtaaataaaactttgggtatgtggggaaaccgattatggaaatttgataaaagatcaaatttagaaaatttaacgttaaatgttgttactgtagtaagaacagtcatggaacctacgaaactcagcaataggctaattgtccttttaatgttcgtattcagtttggttacgtatcagttttattcgtcgagtattgtctccggattattgcgcccgaccgtaatgaatatcgattcggttcaaaaactagaagagagcggattagacgtcggcgttgaagatttcaacgttattactaaagtgattgaagtatacggagaaatgaatccgtttttgaaaaaaattattgacagtaaaattaagccgaaatcggagtatttattggctaaagacggagtaaaaaaaattaaaaaaggtcactatgcatttttcaccgatccggcgaccagttattggctaataaacgatattttcaccgagaaggaaaaatgtgatttatcggaattggcacttcacagaccggaaactactggctacttggttcagaaaaattctccgtacagaaaattaattaactatgcaaattgtattttatgggaaactggtcttatgcaaagagaacttagtatatggcacgctgaaaaaccgaaatgcaccgctgggaaaactacaaccgaagaatctttagttagcgtagaaattaaagacgtagcatcactcatagcttttctgatcatcgggtttattggttctttcgcaattttagtattggaaataattatacaccgccataaaacacacactacagctatcttagtaaaaaataactga
>AgoIR5-F
atgcaccaaaactataagcctgctctattattaaatgaatttcacgtgaaactatttaacccaaataggtatatattaccacacgcgtacctagttgccgcgaataatacaactgatttagtcgatcatttagatacgattaacgtgacggatgcgtcgtggcaacctgaagtgaattttatcatcattttagaaaaattcactgaactatctcaacatatactagaacctgtgtttcagcgactatggattaaaaatatgttcaagtcggtgttacttataccagcaattgacggcaatgcaatagaagcgttttactggtatccgtttcataaaaggtgtggtgagtatcatacaccaacactggaggatttgtgcactcgaggagataacaacaacagtcaatggaccgtttttgatgtatttgaaaaaataataccaaatacgttctacaactgtacagtaaatatagtcgggtttaattgggcgccgatgactttgctatcaaatcagacacctcggactatgttacacggcatggatgtagaggtagtcaagttgatgagtcggataggtaaagtacaattggagtttcacgaggtcgaaaataatcaacgatggggcgtcaagttagaaaatggaacttggaatggtggatttggtaagttgagcggacatcggggtgactttctgatcggtggaggaattctaacagctgaacgtaaagaaatgttcgattctgcacctgcacggcaagttattcgatttccaatttacacaccactgccaaggaagttgccatactggcaaaacatgttaaacgtattctccggaaatttttggcttacgctatttgttgttttctttttgacgtctggtctactctggctatcgggtattcatttgccatcggagaaacgagcgttttccaactgtggttactgtctcgttatttcttgggcaatattgtgcagtgtagccagtggacagcaacccacatcggtgtcatcaaaaatgattttcctttcgtgggtaatatacatgttacacataagtgctgtgtacacatcaatgcaactgatatacatatacaaacctaagtatgaaccaccaatgcgcaccgttaacgatgttaaagagtccggactgacgatatgcagtgtaccgacttttataccaatagcacactcgatggataaagacaatttcaatttgaccgaatatataccgtgtatggataaccatttcgaggctctaatttcgggttcaattaaaaaagtcaataaagtagaagaagtggttattgtgtataatattggtatatttatgcagaaggggaatccgtacaaaaatatattatcgaaagcccaaatcatagcatatgaaactggattacatgacaaatggagacaagatgcatcaccatcgcgtccaataaagaaaaaaggaaatataaaagtaaagaaattgagtgttgatgaattacagggtgcgtttataatactaatatgtggacttggcatgagttcagtgatattcgttttcgaatggttgtttggatcaaaataa
>AgoIR10-F
atgcgaaattctgtggcattttggttttatcttgtggcgtcatcgtttaaaacgtcggcggaatacgatggcttgataaacgcactgaccagagtgtttattcaaaaacacgtactaactgtaactgctatcacgtgctggcctaaagacgcaaacagccgactacttttggcactgtcatcggctgacatatcagtgaatttccgtccgtccatgattccagtgcacgaaacttggtatagatatggaattctggtcgatgtgtcttgtgttcaggttacaaccactttgtttcaaaagatctcagaaccaaacaaattcaaagggttttatccatttgctgacaccgatctagatatattcgctcagatgcattacgatttgaacatgattctacaggatcaactaaactttaagatagatttaggtatcgtcgatagttttggctggaatttgggaaacggatcgtttagtgggctgacgggtctactacagagagaagaaattgattttggcggcatcggttcatttataagaaatgatcgaatgaatgcaatcgactataccgtagggactttctatagacaaccggcggcgttgttcaaacaaccaccactatctagtgtccacaatatttgcattctaccgtttaagtttgaagtgtggatggtgacgcttttcacatttatcggattcacgatactcatcgcgttcttatcccggacaacacgaaggttcaagaaggacgaaaaagagtcgttaaacgttttggactcggttacgatcgtgcacggagcaatttgccaacaagggtacacaatgaatctgaacgcagggtccatacgagttgccattttcgtgttgtttttgactgcggtatttctgttcacgtcgtactcggccagtatcgttgcattactccagtcacccagcaattcgataaaaaccattaacgatttggtggaatcgtcgatgacgtttagcgcacaagtcactccgtacagtcgtgtatatttcgacgagacggacgacccattattacgaaaactttatgataaaaaaatgaaatctcacgaaaaggatatgtatacagaagctagcacaggaatagctagaattcgaacagagttccatggatttttgattgaagttgtatcggcgtacaaattaattagtcaattatggcgagaagaagaaaaatgtggtatatcggagattcaacttttcaaattgccaatacttgcattagcggtcgttaaaagatctgggtataaagatattttaaaacaaaaagaagaaagtgattttggcgctgctggatcgctgatgagactcgatagaatgacagcagttgattttacagttggaacagtttctttagaaagcaatatattattcaagcaaccaatgttatctagtgtcactaatatccatatcgaaccatttaagtatgaagtatggcaagtcaccttagtcatgcttatgggattcgttttgattcttctgtttttaaataaattcaaagccaatcgtagaacatcattaaatgtgttggaaattataggactagtgcatggtgctatttgccaacaaggttctacaattgtcttagttttgaattctataaaaattgtagtttttgtactattttcaactacttttttcctattcaatgcatactcagcttcaattgtgagtctgttacagtcaacgagctcatcaataaataacgtaaaagatctcctccacgaaaaatctatgacaatgagtatacagattgccacatacgcaaaaccttattttaacgttgaaaaaacgtcagcttatcaaattattaatagaaaatggagagaagaagaaaaatgtggattatatgaaattcagctgttcaaactacctgttctagctataccggtggttaaaaaatctggttacaaagatgtatttaaacaaaagttgatacaacaacatgaagttgggattaaaaaacgattaattcaaagatggacaccaaaaaaaccaacatgtgactcagcgaaaaaaaataggaattatgtcagtgtatctatcaaagaaatacttccaacaataatattgtttggttatgggttgttaatttccttgacggtgttagtattggaacttgcgtattattatggtatgcactactttatgaagagatttaaaaaaatcaaaaaataa
>AgoIR12-F
atggataaatttgttatatttatcatatttatggtttttaaagttgctaattcagccgattacaatgaaatgttaaatgtattaaaaatatttttcgttcgaagacatgttcaaacagtaacagctgcaattacttgttggccatttgacgtcaataaaaagcttttggacgatctctcaacggccgacatttccgtgtctttcaactcacacacgctacaatactactccacgtggtatagatgtgcctttataatcgatctatcttgtgaaaattcaacagaaatattacaacagatttcaaacgatcgcctgttcaatacgcaaaacgattggatactgtttgatcagaattctttcgctaacgaaacgaactcagctcaatttgcattgcgaacatttcaattatacttgggcaatgcgtacgttctaccggatgcgagtgtatttttattcttaaagacttatgacggcgtttgggaaatttggagcggttttcgggctagtaaatcagacgcaataagagtgtttgaaattggcacggcgtcgttaaaccggatgacaatacgcgaaatgcatgacgagaaaagaaattttcgtggtgttacactgaaatctacatcagtgatagtcgaaaaagatagtttttttggattcgataaaaaaattagttccgacttggatgtatttgctcatatgcattatgaaatgatcgttacactaactaatcaacttaatttcaaaacagaaattaccattgtcaacgattacggatggtatctgggcaatggttcgttcggtggtttaatcggacttttacaaaacgaagcaattgactttagtgcaactggtgttcttattcggacggatagaatgtcagtcattgattttgcagttggcatagttgaattacggaccgcagcaatgtttaggcaaccttcattgtctagtgtacataatattttgctattaccattcacaactgatgtatggatagggtttaattcaactttaaccttgatatccatacgtgtcgtcatcgccgtactattttttacatcagttttcttttatacgtcttattcagcaagtattgctgcactggtgcaatcaaacagtaattcaatcaaatctattaaagatatagtagaatcgtcaatgacatttagtactcagattagtccatatggaaaacgttattttgaagaaacagaggattctgatttaaaaaagctttacaagacaaaaatggtgccttatggtaataaagcgttcgttaaaacagcggaagggatggaaagaattcgaacggagtttcacggatttatggtagaaattatgtcggcctaccaaacaatcagtaaagagtggcgtgaggaggaaaaatgtgctttaggtgagattcaacttttcaagttaccacttctgtcaatagctttagtcaaaaaatctggacacaaagacatatttaaacaaaaactaatacaacagatggagatcgggttgagcaaacgaatctctaatcagtggatacctccaaagccatcctgtggatcgtccagtagaacaaaacaatacgttagcgtttccgttaaagaaacatttctaacactcgcagtatttggattcggtatttgcatttctttggcatcaaatagacgactgttcagccttcaaaatgactgggtactttttaatcggcacgggaatccgaataaaacagacgccctagaaattgctttacactcattcaaaacgcatatgaatcaagcctacgtaatgccagattcgagagtttatctattgatagaggttaatagaaacctctgggaaatatgggatggttttcggttgagtgttgccaaagaagttcaagtgtcccgagtcggcgtgatgactccagaacgagtggaaattaaactctctgatcggacaaactttaaacgtgttgtcctttcagcctctactgtagtaagtcctatgtaa
>AgoIR4-F
atggcgctgaccaatacattgttgttggcgctttgtgctaattggccaccgttgaacattacagaaactactttactgccaccgtggaaatggatttccgagcataaagcgaaatacataaatagtagtgaataccagtgtgatttgaaaaacaattttcaaattcaatacgaaattctgcggggtaaaaggttgaaaattgctacatttccaaattcgaaacctttgagttgggttacaaaagaaataaacggttcacttatcggtcatggaattgcatttgaaattgtagaaacgcttcgtcaacgttatggatttacttacgatgtagtggtaccaacgagagaaaccttgttaaatgaaaatggcagcatcatctatatgctagttaatggggaagtagatatggcagctgcttttataccggttttgccgggactggatgacattgtaaagtggggtatagagttgactcaattccaatatgttgtgcttatgaaaagacctaaagaaagtgctactggatctggtttattagcaccttttgaaatggaggtgtggtttttaattttgatgtcactaatagcagtgggtccaattatttatggtattatgatgttaagacataaactctgcggtcatgagtcaggggtttatccaatacccacgtgtatttggttcgtatatggtgcgttaatgaaacaaggatcatccttaaacccagatactgattctgctagactcatatttgctacttggtggatattcataatgatattgacttcattctatacggcaaatttgactgcgtttttaacactgtctaaatttacgttacccataaagagaatagaagatattgcgagtaatgagtaccgatggatttcttcagagggtagcgccgtcgaatacatcgtcaaggttgataatgatctaaagccactaagacaatcaatgtttgagggaaatggtcaatttatggtaataaatatcgacgaaattgatacgattttaaaatatatttcatcaggaacgttgcttctacacgataagaattggctaaattttttaatgttgcacattgaaaggtcaataacggatgacaaggaacggtgtcgttatgtattgaccacagatccatatttgacaagatcaatgtcatttgtctaccctaaacatagtattttaccaccgcttttcaatcctatcagaatgctgtcgtacatggagtcgggcatcgtgaggcatctgcagaccaaagacctgccggaggctgtaatctgtccacttaacctgggcagcaaggagcggcagctccgcaactcagacttgttcaccacgtacgcggttgtggtgtgcggattctccatggcagcggccgtgttcacgctcgagctgttgtccaggcgcaccggatggttcgcgacaaccgacctctccagtcggcctcacgatccgcacagcggcgtggtccgatgcgagatcgcggtattcggcaaaccatccaagaccatgtatccgttcagccaccggcacaacgtcatgaatgccgcttccgccacgcattttgtctttcacggatcgtcgtcatcgtcgccgtcgcgctcttttgtcaacgctcgcagcaagatcgcatcagattcgtcgtcgtcgtcgtcttcgccgtttttgtggttggaaggcaaatcgtcgctacggcgatttcattattga
