# Supplementary material for: Molecular Characterization of the Aphis gossypii Olfactory Receptor Gene Families
Source: PLoS One. 2014 Jun 27;9(6):e101187. doi: 10.1371/journal.pone.0101187 (PMC4074156; doi:10.1371/journal.pone.0101187)
Supplement: Supplementary Material S3 — Primer sequences used in the quantitative real-time PCR analysis. (XLSX) [file pone.0101187.s003.xlsx]

## Sheet: Sheet1
AgoOR10qF1	TCATAGACGTGTTGCCGATAAA
AgoOR10qR1	GACGCCCGTCGAATACATAAA
AgoOR11qF1	CGCAATACTTTGGGTTGCTTT
AgoOR11qR1	ATTGGGTCGATACCGGAAATAAT
AgoOR12qF1	TTGCATCGTTCACATTAGTTGTATC
AgoOR12qR1	CAACGTAGAACATTAACGCGATG
AgoOR13qF1	GTGTAATCTTCACAGGGACTAGTAA
AgoOR13qR1	TGACGTGTTGATGGTCTGTTAT
AgoOR14qF1	TGTTCGTGCCCAGAACATAATA
AgoOR14qR1	CGCTGCTCCTGTTGTTTCTA
AgoOR15qF1	TCACATTAGCTTGGATTGCAGTA
AgoOR15qR1	CGATATTGATTGTATGTATCGTCTTTGG
AgoOR16qF1	GATGGAACATTCACCAGCTTTAC
AgoOR16qR1	GAGAGGATGCGTAGACCATTAG
AgoOR17qF1	GTGCTTCTTCTGGATGCTAAAC
AgoOR17qR1	TGTAGATGGTAACCCGGTAATG
AgoOR18qF1	ATATCCATACCTTGCGGTGAAT
AgoOR18qR1	ACCTTCATAACTCGCCTGTG
AgoOR19qF1	AATCGCTAATGGCTCGTACTC
AgoOR19qR1	CAGTTCAATGGTGAGCGAAATC
AgoOR1qF1	TGGTGAAAGCGTATGGAAGG
AgoOR1qR1	CGAATCCCAAGGATACCAAGAA
AgoOR20qF1	CCAGATCGGTAACGGTTCATATT
AgoOR20qR1	CTGGTACACCCATGAGATACATTAG
AgoOR21qF1	CGTTGGTGTATCTCAAAGGTTATTC
AgoOR21qR1	CCGTGGATTTCCCATCTTCTAT
AgoOR22qF1	CGTCGTCGAGTCCATCATATTC
AgoOR22qR1	ACACGAAGCACATGTCGAA
AgoOR24qF1	GTTTGCTAGGGCTCAAAGATAAAC
AgoOR23qF1	GCTGGGCTTGAAGTTATGTTTG
AgoOR24qR1	GACTCAGCCGCTAGTTGAATAA
AgoOR23qR1	GCCACAATCAACATGAAGTGAC
AgoOR25qF1	CGGCGATGAACTTGAGACTAT
AgoOR25qR1	GCTCTTCCGATCTTGGTTGA
AgoOR26qF1	GGTCATTGGCTCCTTTGTTTG
AgoOR26qR1	CTGAGGCGGTAACGGTAAAT
AgoOR28qF1	GTGCTGTACAAACAACGTGATAA
AgoOR28qR1	GTTCTGGGCACGAACATTTG
AgoOR29qF1	CGATCAACAGCGAGTCATAGAA
AgoOR29qR1	CCATCGGAAGCTAGTTGAGTAAG
AgoOR2qF1	CAACCGGGCTATGCTTCTAA
AgoOR2qR1	GATACGAGACCATCACCTTCATC
AgoOR30qF1	CGGCGATGAACTTGAGACTATT
AgoOR30qR1	TGCGTCCAATCATGGCTATAC
AgoOR31qF1	GACGCTATCCTATCACTGTCAAC
AgoOR31qR1	GGTTATCGCCCAACCAATAGA
AgoOR32qF1	ATACAGCCGCCATTGGTTTA
AgoOR32qR1	ACTGGTAGACATTCCAACCAAATA
AgoOR33qF1	TCGTTACCAGTTCTCAGCATAAT
AgoOR33qR1	TCCATAACTGACGGATGCTTT
AgoOR34qF1	GGATACGAAGACAAGCCTACAA
AgoOR34qR1	GAATCGATTGCAACGCTCAATAA
AgoOR35qF1	GGTCATCGAGACAGAACGATTA
AgoOR35qR1	GGTGCTGTGAACGCAATAAG
AgoOR36qF1	TGTTCGGTTTGGTTGGACTAT
AgoOR36qR1	ATGTAAGTGGAAGCGAAGACTATTA
AgoOR37qF1	CCGGTATCCGCAAGCATTTA
AgoOR37qR1	CTGTGCAATTATAGCCCAACATAAC
AgoOR38qF1	GGTTCCCGGTGACCATAAAT
AgoOR38qR1	AGAAGACATCAACCGCTACG
AgoOR39qF1	ACAAAGTGGATAGCTCGTTCTT
AgoOR39qR1	TTGGGCGCAGTGTATTCTT
AgoOR3qF1	GAATACGCATTGGCCCATATTT
AgoOR3qR1	CACACTTCATTGCTCCAGTTG
AgoOR40qF1	TGGACACTGTTAGTTGTTGGAA
AgoOR40qR1	GCCTTGTCCAGTCACAACTAT
AgoOR41qF1	CCGTTCCCAGTGACCATAAA
AgoOR41qR1	AAAGAAGACATCGACCACTACG
AgoOR42qF1	CTACCACTTCAACCCGTACAATA
AgoOR42qR1	CGAAACACAGCCCAAACATC
AgoOR43qF1	CAAACACGGTCCATACGAATTAC
AgoOR43qR1	GCATGGACTAAAGATCCAACAAA
AgoOR44qF1	ATACTGGACTTGTGGCGAAATC
AgoOR44qR1	CCAACGGACACGTCACATAAA
AgoOR45qF1	ACTGGACTTGTGGCGAAAT
AgoOR45qR1	CTAGCGGACATGCCGTATAAA
AgoOR4qF1	CGTCGGAGAAGTCATACTAAGC
AgoOR4qR1	CGTTGAGTGCGTTGAAACATAA
AgoOR5qF1	TGCACCGACAGTAAGAGAATG
AgoOR5qR1	GGATACGCTCTGCTCGTAATAG
AgoOR6qF1	GCGAAGACGTGATACTGGTAAA
AgoOR6qR1	GAGTCGGACACGACGAAATAG
AgoOR7qF1	CCGTTGGTATCGATTCATTCTATTT
AgoOR7qR1	GATCAAGGGTAGGAGTGTATCC
AgoOR8qF1	ACCGTTGGTATCGATTCATTCT
AgoOR8qR1	ATAGAGTACTGTTGAGCCGATTT
AgoOR9qF1	TCGTACCATCGGTCACATTTC
AgoOR9qR1	GGCATGATCAAGTGGTGTTTG
AgoOR27qF1	CTCTCCAATCGTTATAAATGACAGT
AgoOR27qR1	GGTCGATACCGGAAATAATAAATTGAG
AgoIR68bqF1	GACAATCTCGTGGAGTCCATTAT
AgoIR68bqR1	CTTGAAGTGCGCAGGATTTG
AgoIR93a.2qF1	GAGCCTGTGGATCGCTATATTT
AgoIR93a.2qR1	CTTTGTCTGCCTGAGGGATTTA
AgoIR8qF1	TCGAACTATTGAACGCCAAGTA
AgoIR8qR1	AACGCCTCCTAAACTCTCTAATG
AgoIR68aqF1	CAGTGGATGGGCCATAAGAA
AgoIR68aqR1	TTAGCTAGGATTGCCGTCATAC
AgoIR21a.3qF1	CAGAATGGTCGGATACAGATGG
AgoIR21a.3qR1	CTGTAGCCACGATCAATGTAGAG
AgoIR25qF1	GGAATCTGAACCCGGAAAGAA
AgoIR25qR1	GCCAACGTGAAACAAGCTAATC
AgoIR64aqF1	GATCCGGCGACCAGTTATT
AgoIR64aqR1	ACCAAGTAGCCAGTAGTTTCC
AgoIR60aqF1	TCACCATCGCGTCCAATAAA
AgoIR60aqR1	ACTCATGCCAAGTCCACATATTA
AgoIR75d.1qF1	AGTCACCCAGCAATTCGATAAA
AgoIR75d.1qR1	CGTCCGTCTCGTCGAAATATAC
AgoIR75d.3qF1	CTACCGGATGCGAGTGTATTT
AgoIR75d.3qR1	AACACTCTTATTGCGTCTGATTTAC
AgoIR76bqF1	AACCATCCAAGACCATGTATCC
AgoIR76bqR1	ATGACGACGATCCGTGAAAG
AgoIR21a.1qF1	GAACGACAGTTTCCGAGTAGAG
AgoIR21a.1qR1	CGCTGGCCTGACTGTAATAA
AgoIR21a.2qF1	CATTGGAGCATTTGGGTTATGG
AgoIR21a.2qR1	GGGACTCTTACATAGCGTCTTC
AgoIR93a.1qF1	GCTGATTTGATGGCTCGTAAAC
AgoIR93a.1qR1	GACCATTGTATCGTCGGGTAAT
